# Supplementary material for: Candidate Genes and Favorable Haplotypes Associated with Iron Toxicity Tolerance in Rice
Source: Int J Mol Sci. 2024 Jun 26;25(13):6970. doi: 10.3390/ijms25136970 (PMC11241266; doi:10.3390/ijms25136970)
Supplement: Supplementary file 1 [file ijms-25-06970-s001.zip]

Archive with 7 entries (7 files):
- Supplementary Figure S1.tif
- Supplementary Figure S2.tif
- Supplementary Figure S3.tif
- Supplementary Figure S4.tif
- Supplementary Figure S5.tif
- Supplementary Figure S6.tif
- Supplementary Table-0626.xlsx
