# Supplementary material for: Candidate Genes and Favorable Haplotypes Associated with Iron Toxicity Tolerance in Rice
Source: Int J Mol Sci. 2024 Jun 26;25(13):6970. doi: 10.3390/ijms25136970 (PMC11241266; doi:10.3390/ijms25136970)
Supplement: Supplementary file 1 [file ijms-25-06970-s001.zip › Supplementary Table-0626.xlsx]

## Sheet: Supplementary Table S1
	Supplementary Table S1 - List of 551 rice accessions and phenotypic data
Accession Name	Accession ID	K9 group in 3K-RG	SH_Fe	SH_CK	RSH	RL_Fe	RL_CK	RRL	SFW_Fe	SFW_CK	RSFW
Heibiao	B001	GJ-tmp	39.225	50.3	0.779821	8.7875	12.1	0.72624	0.205556	0.46	0.44686
Qiuguangtengxi 104	B004	GJ-tmp	30.9111	35.1375	0.879719	7.45	9.6375	0.773022	0.145	0.174286	0.831967
Wanshi	B005	GJ-tmp	24.4	37.1714	0.656418	6.93333	10.0167	0.69218	0.135	0.202857	0.665493
Baxiang	B008	GJ-tmp	21.825	41.8333	0.521713	6.2	10.825	0.572748	0.06125	0.314444	0.194788
CO 22	B011	XI-adm	25.3375	43.7111	0.579658	7.2625	10.2111	0.711235	0.08875	0.33	0.268939
2037(Rajahamsal)	B012	XI-2	24.7778	42.4444	0.58377	7.08571	10.1444	0.698482	0.0766667	0.244444	0.313636
Kahamu	B015	XI-1A	13.6125	25.325	0.537512	7.67143	9.55	0.803291	0.04125	0.18	0.229167
Aomierte168	B016	GJ-tmp	14.5125	22.6857	0.63972	6.575	9.02857	0.728244	0.0375	0.111667	0.335821
Aerjituo	B017	GJ-tmp	40.2714	50.2333	0.801687	8.71429	10.35	0.84196	0.28	0.407143	0.687719
Meiguohuangkedao	B018	GJ-trp	23.2125	27.0571	0.857907	5.1625	9.03333	0.571494	0.11	0.1075	1.02326
Gaoliqiu	B023	GJ-tmp	24.4375	43.0667	0.567434	7.33333	11.0125	0.66591	0.07625	0.24125	0.316062
Padi Ladang Ase Polo Komek	B026	XI-adm	34.075	40.3222	0.845068	6.7	11.6714	0.574051	0.1625	0.306667	0.529891
Albania Rice	B034	GJ-tmp	44.5875	52.6667	0.846598	9.6375	11.1875	0.861453	0.30625	0.366667	0.835227
Jijucas Claro	B036	GJ-adm	23.4375	40.2444	0.582379	5.2625	10.9	0.482798	0.076625	0.29625	0.25865
Nanoay P.A	B037	GJ-trp	22.375	37.4286	0.597805	5.3125	8.74	0.607838	0.095	0.211667	0.448819
IRAT 10	B039	XI-adm	14.1571	23.075	0.613527	5.58571	9.7375	0.573629	0.0657143	0.115	0.571429
K 24	B040	XI-adm	21.8	24.2889	0.89753	7.6875	8.2375	0.933232	0.135556	0.13	1.04274
Gongchengxiang	B045	GJ-tmp	29.9625	38.55	0.777237	7.92857	10.6571	0.743968	0.17125	0.225714	0.758703
Qiutianxiaoting	B046	GJ-tmp	26.6625	38.8889	0.685607	8.9	11.075	0.803612	0.148889	0.23875	0.623618
J34	B052	XI-2	14.1778	22.975	0.617096	9.5125	10.775	0.882831	0.07375	0.135714	0.543421
Guangluai 4	B061	XI-1A	14.2	24.9857	0.568325	6.24444	9	0.693827	0.0471429	0.165	0.285714
Laoguangtou 83	B070	GJ-adm	21.0222	34.1	0.616487	6.75556	8.34444	0.809587	0.0875	0.213333	0.410156
Jinxibai2	B073	XI-adm	18.9571	42.675	0.444221	7.4125	9.23333	0.802798	0.0785714	0.293333	0.267857
Heidu 4	B081	XI-1A	22.275	40.7444	0.5467	7.93333	12.1429	0.653333	0.08125	0.26375	0.308057
Zinuo	B094	XI-1A	21.4875	47.6375	0.451063	6.7	11.3714	0.589196	0.07125	0.384444	0.185332
Jiienuo	B097	XI-adm	21.8625	48.9556	0.446579	7.1875	12.1143	0.593308	0.0485714	0.358889	0.135338
Hongkezhenuo	B100	GJ-tmp	28.95	42.125	0.68724	6.15714	8.02857	0.766904	0.115714	0.214286	0.54
Huangpinuo	B110	GJ-tmp	41.0778	50.25	0.817468	7.5625	10.45	0.723684	0.18625	0.363333	0.512615
Zimangfeie	B111	GJ-tmp	33.3222	33.3833	0.998169	7.87778	11.12	0.708433	0.17375	0.208333	0.834
Liaogeng 287	B122	GJ-tmp	14.0714	19.4286	0.724265	8.8125	9	0.979167	0.0614286	0.1	0.614286
Xiangwanxian 3	B125	XI-adm	13.775	21.025	0.655172	4.1125	6.71429	0.6125	0.04375	0.0922222	0.474398
Xishi 15	B134	GJ-sbtrp	28.8444	35	0.824127	10.2857	12.7	0.809899	0.122857	0.183333	0.67013
Yuyannuo	B136	GJ-adm	19.9125	36.7375	0.542021	6.3625	9.6625	0.658473	0.0616667	0.2025	0.304527
76--1	B143	GJ-tmp	20.4	45.6889	0.446498	7.0625	10.8375	0.651672	0.075	0.361111	0.207692
haoxiang	B149	XI-1A	26.2875	55.8571	0.47062	6.675	11.85	0.563291	0.105	0.5	0.21
LimingB	B154	GJ-tmp	25.4333	30.225	0.841467	7.48889	8.525	0.878462	0.11125	0.11	1.01136
88B	B157	XI-1A	16.025	20.025	0.80025	5.65714	6.4375	0.878779	0.075	0.11625	0.645161
Shuiyuan 300Li	B160	GJ-tmp	33.2429	44.8111	0.741844	8.77778	9.17778	0.956416	0.176667	0.282222	0.625984
Yelicanghua	B161	GJ-tmp	32	47.8778	0.668369	7.58889	11.5143	0.659085	0.162857	0.36125	0.450816
Baigedao	B162	GJ-tmp	30.35	41.7667	0.726656	6.9375	10.4375	0.664671	0.168333	0.25375	0.663383
Qingjinzaosheng	B167	GJ-tmp	29.0143	34.5429	0.83995	8.4875	7.97143	1.06474	0.1375	0.185714	0.740385
Zhuyuan	B168	GJ-tmp	32.2125	41.9778	0.76737	7.275	9.94444	0.731564	0.125556	0.24	0.523148
Chimao	B182	GJ-tmp	30.8111	38.9625	0.790789	9.025	9.625	0.937662	0.20625	0.291429	0.707721
Qingnuo Kyohatamochi	B183	GJ-tmp	29.0556	34.1111	0.851792	9.52222	8.7625	1.0867	0.153333	0.16125	0.950904
ITA 221	B190	GJ-trp	20.45	38.8286	0.526674	6.74444	10.55	0.639284	0.0557143	0.27625	0.201681
80A60YR71009-1-5	B191	GJ-trp	32.8667	35.875	0.916144	7.6625	8.9375	0.857343	0.154286	0.188571	0.818182
Taidongludao	B196	GJ-trp	22.2444	30.3889	0.731993	8.44444	8.9	0.948814	0.13625	0.164286	0.829348
Taizhongxianxuan 2	B197	XI-1A	13.2125	28.0667	0.470754	5.5625	8.3875	0.663189	0.121111	0.147778	0.819549
Longhuamaohu	B204	GJ-tmp	39.325	50.4444	0.77957	8.4375	11.6857	0.722035	0.187143	0.46	0.406832
Lucaihao	B208	XI-1A	21.475	44.4222	0.483429	6.27778	11.1	0.565566	0.0528571	0.34	0.155462
Nanxiongzaoyouzhan	B210	XI-1A	19.7	42.5444	0.463045	8.125	9.9	0.820707	0.0544444	0.218889	0.248731
Chikenuo	B212	GJ-tmp	26.9125	35.3571	0.761162	5.975	9.22857	0.647446	0.11875	0.206667	0.574597
Xuanenchangtanqingzhan	B214	XI-1B	25.9444	50.0222	0.518658	8.55714	10.9375	0.782367	0.0542857	0.396667	0.136855
Hanmadao4	B216	XI-1A	22.3556	44	0.508081	6.91111	10.5444	0.655427	0.06625	0.2825	0.234513
Honggu	B217	XI-1B	15.2222	26.5444	0.573462	6.97778	10.2571	0.680285	0.0585714	0.146667	0.399351
Wuzidui	B218	GJ-tmp	38.9444	55.0889	0.706938	8.87143	12.4222	0.714158	0.1775	0.39875	0.445141
Fanhaopi	B221	XI-1A	22.4143	46.1375	0.485815	6.8375	13.6143	0.50223	0.05625	0.35125	0.160142
Heimangdao	B226	GJ-tmp	44.9625	58.0429	0.774643	8.2	12.5143	0.655251	0.295556	0.558571	0.529128
Haobayong 1	B228	GJ-adm	27.3429	41.2875	0.662255	7.91429	13.2857	0.595699	0.142857	0.304286	0.469484
Menjiading 2	B229	XI-adm	18.4	28.2	0.652482	6.2625	7.75	0.808065	0.07625	0.137143	0.55599
Banjiemang2	B230	GJ-adm	41.575	47.3125	0.878732	7.38571	9.9625	0.741351	0.20875	0.3	0.695833
Zhonghua 8	B235	GJ-tmp	32.3667	34.425	0.940208	9.25	11.9625	0.77325	0.155	0.16	0.96875
Lamujia	B241	GJ-sbtrp	33.8222	45.825	0.738074	7.475	10.4625	0.714456	0.15125	0.2925	0.517094
Shanjiugu	B245	GJ-sbtrp	25.3429	40.95	0.618873	7.17143	12.3571	0.580347	0.11625	0.274444	0.423583
Annongwangeng B	B250	GJ-tmp	15.6889	19.2125	0.816598	7.01429	7.02222	0.99887	0.0555556	0.0928571	0.598291
Jiangnongzao 1 B	B253	XI-adm	15.1125	25.1222	0.601559	4.18889	7.7875	0.537899	0.0657143	0.164444	0.399614
Jinghu3 B	B254	XI-adm	14.8	25.7222	0.575378	4.8375	8.62222	0.56105	0.05875	0.181111	0.324387
Xingguo	B258	GJ-tmp	29.6857	46.9444	0.632358	7.47778	10.9111	0.685336	0.14875	0.3725	0.399329
Meihuanuo	B261	XI-1A	18.4571	40.8333	0.452012	6.4125	10.9857	0.583713	0.05	0.215714	0.231788
Sanbaili	B264	XI-1A	19.1571	47.8889	0.400033	5.35556	8.2125	0.652122	0.0528571	0.406667	0.129977
Haomake (K)	B266	GJ-sbtrp	25.5714	28.4875	0.897637	6.34286	11.0833	0.572288	0.08625	0.12	0.71875
Gang 46B	CX10	XI-1A	13.9667	28.9143	0.483037	6.12222	10.1875	0.600954	0.06	0.26	0.230769
Hei Mi Chan	CX101	XI-1A	20.1875	43.4556	0.464555	6.65556	11.9571	0.556618	0.0544444	0.337778	0.161184
Tek Si Chut	CX102	XI-1A	19.2125	41.6625	0.461146	6.75	10.175	0.663391	0.063125	0.271667	0.232362
SAL BUI BAO	CX106	GJ-trp	23	39.1	0.588235	6.8875	12	0.573958	0.0855556	0.277143	0.308706
Tun Sart	CX107	XI-3	21.8	24.29	0.9	7.69	8.24	0.93	0.14	0.13	1.04
Dacca6	CX109	GJ-adm	25.8556	43.8111	0.59016	4.16667	7.48889	0.55638	0.085	0.234286	0.362805
Gumei 2	CX11	GJ-adm	20.7833	45.0556	0.461282	5.3	9.2	0.576087	0.0916667	0.37875	0.242024
Giza14	CX111	GJ-trp	23.0778	41.8375	0.551605	8.05556	12.3875	0.650297	0.08875	0.33625	0.263941
IR65600-27-1-2-2	CX117	XI-adm	14.3	29.5375	0.48413	5.44444	9.3875	0.579967	0.0471429	0.224444	0.210042
Yetuozai	CX118	XI-adm	12.4	25.6143	0.484105	5.8625	7.42857	0.789183	0.0271429	0.11875	0.228571
TKM6	CX120	XI-adm	17.9714	40.3889	0.44496	7.08889	9.8125	0.722435	0.0577778	0.3025	0.191001
CAOZHAO-2	CX125	XI-1B	13.3333	21.8429	0.610421	4.04444	7.35714	0.54973	0.0571429	0.105714	0.540541
IRBB7	CX134	XI-1B	12.7875	25.0889	0.509688	4.775	9.16667	0.520909	0.05	0.163333	0.306122
Qd_441	CX138	GJ-adm	12.0714	23.2125	0.52004	5.7375	6.6875	0.857944	0.055	0.1225	0.44898
Ai Yeh Lu	CX142	GJ-adm	27.1857	43.8778	0.619578	7.1875	10.0333	0.716362	0.185	0.38375	0.482085
Seberang	CX147	XI-adm	10.4667	19.1125	0.547635	5.525	7.61429	0.72561	0.0425	0.095	0.447368
Chorofa	CX150	XI-1B	10.4778	21.3	0.491914	3.51429	7.36667	0.477052	0.0357143	0.0877778	0.406872
AZUCENA	CX151	GJ-trp	23.1111	31.1625	0.741632	7.18571	11.9167	0.602997	0.12	0.1325	0.90566
Cisadane	CX152	XI-1B	12.2625	22.6429	0.541562	7.43333	8.58571	0.865779	0.0828571	0.122857	0.674419
Khao Dawk Mali 105	CX154	XI-3	19.3625	39.8333	0.486088	4.925	7.2	0.684028	0.0657143	0.216667	0.303297
Madhukar	CX155	XI-2	19.3143	45.9875	0.41999	5.91429	10.3444	0.571735	0.0614286	0.353333	0.173854
Shwe War Tun	CX158	XI-3	13.8875	27.1333	0.511824	5.52857	7.3875	0.748368	0.0533333	0.1675	0.318408
Yuan jing 7	CX16	GJ-tmp	24.3625	29.1875	0.83469	10.3	10	1.03	0.16	0.168333	0.950495
W1263	CX160	XI-2	18.275	40.9	0.446822	5.6625	9.81111	0.577152	0.0428571	0.271111	0.15808
TN1	CX162	XI-1A	13.6111	22.5222	0.604341	4.55	6.62857	0.686422	0.04875	0.105	0.464286
Wuyugeng 3	CX165	GJ-tmp	19.7333	24.95	0.790915	8.26667	9.525	0.867892	0.128889	0.147778	0.87218
SLG1	CX182	XI-adm	14.4375	32.875	0.439163	4.8	7.9875	0.600939	0.0544444	0.281111	0.193676
IR69428-6-1-1-3-3	CX205	GJ-adm	16.5778	19.2556	0.860935	6.31111	5.22857	1.20704	0.107778	0.125	0.862222
M3122	CX211	GJ-tmp	9.91429	18.6286	0.532209	4.51111	7.36667	0.612368	0.0414286	0.08875	0.466801
Nongken 58	CX212	GJ-tmp	23.55	31.8857	0.738575	6.67143	9.8625	0.676444	0.113889	0.207143	0.549808
FL478	CX219	XI-adm	14.0333	28.3333	0.495294	5.18571	9.57143	0.541791	0.05	0.18625	0.268456
IRAT109	CX220	GJ-trp	17.1	24.3875	0.701179	7.2	9.7	0.742268	0.106667	0.16375	0.651399
Zhongyouzao 81	CX221	XI-adm	13.1625	25.3556	0.519117	4.625	8.7375	0.529328	0.0433333	0.167778	0.258278
IR77298-14-1-2	CX225	XI-1B	15.0778	24.7125	0.610128	5.72222	8.8625	0.645667	0.05875	0.133333	0.440625
NSIC RC9 (APO)	CX235	XI-adm	13.6556	31.0667	0.439557	5.7625	8.14444	0.707538	0.0525	0.18625	0.281879
Carijo	CX240	XI-adm	14.6875	31.7333	0.462841	7.35	9.31429	0.78911	0.0528571	0.1875	0.281905
KinandangPatong	CX248	GJ-trp	21.7625	34.9111	0.623369	7.3875	9.2	0.802989	0.09	0.20125	0.447205
829	CX250	XI-1B	16.625	25.75	0.645631	5.95	9.35556	0.635986	0.0655556	0.192857	0.339918
IAC3	CX262	GJ-trp	22.1125	32.2286	0.686115	9.75714	11.8625	0.82252	0.0885714	0.217143	0.407895
PADISENEMOK	CX263	XI-adm	10.8222	21.8429	0.495458	6.27778	7.8125	0.803556	0.055	0.145714	0.377451
IAC165	CX269	GJ-trp	23.1444	40.2125	0.575553	6.64286	12.1333	0.547488	0.123333	0.2875	0.428986
TAICHUNGNATIVE1	CX270	XI-1A	10.7333	20.65	0.519774	4.95714	7.37143	0.672481	0.0571429	0.145	0.394089
NONA BOKRA	CX273	XI-adm	18	38.4375	0.468293	6.3375	8.74444	0.724746	0.0371429	0.234444	0.158429
IR8192-200-3-3-1-1	CX276	XI-1B	12.6875	20.2333	0.627059	4.83333	8.21429	0.588406	0.0366667	0.121111	0.302752
02428-IL	CX277	GJ-adm	15.1625	31.3	0.484425	5.675	9.0375	0.627939	0.0583333	0.256667	0.227273
Nonglinnuo	CX285	GJ-trp	26.725	30.0375	0.889721	7.5125	7.61429	0.986632	0.1275	0.222857	0.572115
D11	CX288	XI-adm	14.5333	24.8	0.586022	5.6625	7.3	0.775685	0.0514286	0.17125	0.300313
Duo 57	CX290	XI-1B	13.8111	26.0222	0.530743	3.74444	7.45556	0.502235	0.0471429	0.1725	0.273292
BR24	CX3	XI-1A	15.35	32.1125	0.478007	5.6125	8.7125	0.644189	0.0775	0.242222	0.319954
LX2007	CX303	XI-adm	11.3	25.4	0.444882	4.28571	8.3875	0.510964	0.055	0.175714	0.313008
ZH5	CX305	XI-1B	13.5667	24.8	0.547043	6.6875	9.975	0.670426	0.0471429	0.136	0.346639
Mongolia Rice	CX306	GJ-tmp	25.75	39.1	0.658568	6.3125	8.97143	0.703623	0.13125	0.232857	0.56365
HP121	CX307	GJ-adm	15.775	25.76	0.612384	3.675	8.8	0.417614	0.065	0.126	0.515873
MR19	CX317	GJ-tmp	17.7143	34.5143	0.513245	7.07143	9.38333	0.753616	0.069375	0.23	0.30163
Manauthukha	CX32	GJ-adm	25.6444	34.1	0.752036	5.2375	6.91429	0.75749	0.13625	0.142857	0.95375
Jinchuanyihao	CX329	GJ-tmp	24.0714	34.15	0.704873	8.46667	11.35	0.745962	0.145556	0.267143	0.54486
Yueguang	CX330	GJ-tmp	23.2571	32.7	0.711228	9.1125	11.5167	0.791245	0.14875	0.255	0.583333
Hexi 41	CX344	GJ-tmp	23.8857	31.175	0.766182	7.51429	8.82857	0.851133	0.127143	0.22	0.577922
Wuyugeng 20	CX350	GJ-tmp	18.1429	25.1	0.722823	5.97143	8.7375	0.683425	0.0885714	0.147143	0.601942
CAU1	CX353	GJ-adm	21.4	27.275	0.784601	6.28333	11.1286	0.564613	0.0944444	0.19375	0.487455
Yunlu 102	CX355	GJ-trp	15.8	20.3556	0.776201	5.3375	7.8375	0.681021	0.0542857	0.0933333	0.581633
PSBRC80	CX357	XI-1B	14.5	23.725	0.61117	5.375	7.11667	0.755269	0.0533333	0.11	0.484848
Yunlu103	CX359	GJ-trp	17.2	25.15	0.683897	5.27143	8.81429	0.598055	0.0585714	0.12625	0.463932
42686	CX364	XI-1B	13.8778	27.2333	0.509588	6.4125	8.18571	0.783377	0.03875	0.10875	0.356322
Haogelao	CX367	GJ-trp	21.0375	34.5111	0.609586	7.18571	11.3444	0.633413	0.0957143	0.227143	0.421384
NERICA 9	CX374	GJ-trp	15.5222	25.4286	0.610424	6.15714	8.37143	0.735495	0.0766667	0.142857	0.536667
Hongza	CX383	GJ-tmp	28.35	45.3143	0.625631	7.05714	10.1875	0.692726	0.1625	0.348333	0.466507
Jinyuan 85	CX389	GJ-tmp	17.575	28.9143	0.607831	7.2	7.3625	0.977929	0.08875	0.168333	0.527228
Guandong 194（Soft Rice）	CX396	GJ-tmp	21.2778	29.6667	0.717228	7.22222	7.52857	0.959308	0.117143	0.18375	0.637512
Nangeng 46（Soft Rice）	CX397	GJ-tmp	21.325	26.55	0.803202	6.4375	8.775	0.733618	0.162857	0.194286	0.838235
93072	CX4	XI-adm	12.8143	23.2375	0.551449	5.15556	7.88889	0.653521	0.0657143	0.111429	0.589744
RR2-6	CX542	XI-adm	13.45	30.2375	0.444812	3.9375	10.4125	0.378151	0.0471429	0.275	0.171429
JP-5	CX74	GJ-tmp	27.1714	43.3429	0.626895	8.3375	9.43333	0.883834	0.1325	0.32125	0.412451
Lemont	CX77	GJ-trp	16.6778	19.1125	0.872611	6.32857	7.9125	0.799819	0.09375	0.101429	0.924296
M401	CX78	GJ-tmp	22.6556	41.0222	0.552275	9.5125	11.15	0.853139	0.14125	0.317778	0.444493
X21	CX82	XI-1B	13.0111	23.45	0.554845	6.81111	8.57143	0.79463	0.0688889	0.16625	0.414369
UPR 191-66	CX92	XI-1B	14.0333	22.6889	0.618511	4	7.85	0.509554	0.05125	0.115	0.445652
Budda	CX97	XI-1B	13.4111	23.3	0.575584	5.5375	7.17143	0.772161	0.0457143	0.10125	0.451499
Doddabyranella	CX98	XI-2	17.0714	43.5222	0.392246	7.67143	8.775	0.874237	0.0614286	0.291429	0.210784
Doddi	CX99	XI-2	16.55	42.6556	0.387992	7.21429	10.8167	0.66696	0.0585714	0.425556	0.137635
WAS 173-B-B-6-2-2	IRIS_313-7808	XI-1B	17.2333	36.7125	0.469413	5.4875	8.83333	0.621226	0.0442857	0.223333	0.198294
CIRAD 358	IRIS_313-7859	GJ-sbtrp	25	32.4111	0.77134	6.58889	12.0222	0.548059	0.152222	0.267778	0.568465
GANIGI	IRIS_313-7883	GJ-trp	26.1375	33.2111	0.787011	5.5125	10.0857	0.546565	0.085	0.197143	0.431159
IR 63380-16	IRIS_313-7902	GJ-trp	22.9556	38.6111	0.594532	4.06667	9.1125	0.446273	0.107778	0.221111	0.487437
IRAT 112	IRIS_313-7914	GJ-trp	21.0333	31.6167	0.665261	8.74286	13.6857	0.638831	0.105	0.27125	0.387097
MITSANGANAHIJERY	IRIS_313-7959	GJ-trp	27.7111	47.45	0.584007	7.65714	15.4167	0.49668	0.158889	0.4025	0.394755
VARY LAVA 90	IRIS_313-7992	GJ-trp	23.3429	41.3	0.565202	5.1	13.0222	0.391638	0.0775	0.31	0.25
VARY LAVA DE BETAFO	IRIS_313-7993	GJ-trp	32.5889	43.9	0.742344	10.0286	12.2111	0.821266	0.0685714	0.295	0.232446
VARY MADINIKA 3566	IRIS_313-7994	GJ-trp	28.9875	40.7667	0.711059	6.36667	10.5	0.606349	0.0933333	0.274286	0.340278
VIETNAM1	IRIS_313-8011	GJ-sbtrp	24.6556	35.1125	0.702187	6.225	11.9286	0.521856	0.102857	0.225	0.457143
RIZZOTTO 51-1	IRIS_313-8023	GJ-adm	18.54	41.3125	0.448775	3.9	8.88889	0.43875	0.0866667	0.305556	0.283636
RIBE 253	IRIS_313-8024	GJ-tmp	33.3667	42.6875	0.78165	7.91111	10.9	0.72579	0.272222	0.37125	0.733259
ANSEATICO	IRIS_313-8027	GJ-adm	26.1714	39.5571	0.661611	6.55714	12.9286	0.507182	0.08875	0.244444	0.363068
RONCOLO	IRIS_313-8048	GJ-adm	28.8222	39.8778	0.722764	6.68571	9.6875	0.690138	0.215	0.295714	0.727053
104 UPLA	IRIS_313-8063	GJ-trp	21.6	35.0667	0.61597	7.28889	9.875	0.738115	0.0814286	0.208571	0.390411
32 UPLA	IRIS_313-8064	GJ-trp	18	26.1125	0.689325	4.65	8.6875	0.535252	0.0483333	0.0944444	0.511765
SAMBA	IRIS_313-8065	GJ-trp	31.8333	46.3	0.687545	7.31429	10.275	0.711853	0.115	0.296667	0.38764
FRANCES	IRIS_313-8087	GJ-tmp	31.6222	40.475	0.781278	8.9125	9.075	0.982094	0.131429	0.21	0.62585
SR 113	IRIS_313-8096	GJ-tmp	32.6125	40.8889	0.797588	6.65714	9.94286	0.66954	0.258571	0.35	0.738776
ULLAL	IRIS_313-8097	GJ-tmp	19.15	25.3125	0.756543	7.2375	7.31667	0.98918	0.122222	0.1325	0.922432
FLIPPER	IRIS_313-8099	GJ-tmp	21.2714	29.5667	0.71944	5.78889	8.0375	0.720235	0.10125	0.175	0.578571
ESCARLATE	IRIS_313-8113	GJ-tmp	33.8875	51.2875	0.660736	7.5375	11.9	0.633403	0.147143	0.301429	0.488152
PLOVDIV 22	IRIS_313-8125	GJ-tmp	42.2111	47.6444	0.885961	8.61429	9.975	0.863588	0.194444	0.323333	0.601375
POLIZESTI 28	IRIS_313-8127	GJ-tmp	22.2	36.3625	0.610519	8.725	10.475	0.832936	0.178889	0.265556	0.67364
PRECOZ 2 F A	IRIS_313-8128	GJ-tmp	42.725	54.3111	0.786671	8.5	11.3	0.752212	0.167778	0.43625	0.384591
RODINA	IRIS_313-8129	GJ-tmp	30.2375	44.4	0.681025	7.56667	9.65	0.784111	0.12	0.2	0.6
SHANGAI	IRIS_313-8140	GJ-tmp	26.9286	44.125	0.610279	7.86667	9.325	0.84361	0.1625	0.322857	0.503319
T 757	IRIS_313-8147	GJ-tmp	20.7333	43.3625	0.47814	6.4375	9.525	0.675853	0.106667	0.40625	0.262564
VALTEJO	IRIS_313-8151	GJ-tmp	25	38.7889	0.644514	5.4625	12.6	0.433532	0.0994444	0.285714	0.348056
A 201	IRIS_313-8173	GJ-trp	31.6857	36.9889	0.856628	5.55	9.0125	0.615811	0.147143	0.184444	0.797762
DELLMONT	IRIS_313-8180	GJ-trp	18.15	23.725	0.765016	6.4625	9.55	0.676702	0.07625	0.11375	0.67033
LUXOR	IRIS_313-8195	GJ-adm	29.1	35.4444	0.821003	8.1375	9.76667	0.833191	0.2025	0.313333	0.646277
REXMONT	IRIS_313-8202	GJ-trp	18.3222	22.3857	0.818478	6.875	7.84286	0.876594	0.08875	0.0857143	1.03542
S 102	IRIS_313-8204	GJ-tmp	25.1	39.9	0.629073	7.48889	9.8875	0.75741	0.15	0.32	0.46875
SALVO	IRIS_313-8205	GJ-adm	36.2667	43	0.843411	5.88571	8.81429	0.667747	0.105	0.197143	0.532609
URAIBOOL	IRIS_313-8305	XI-2	24.1556	49.2444	0.490523	8.21429	11.0889	0.740767	0.0775	0.466667	0.166071
BATU	IRIS_313-8312	XI-3	22.2556	42.6889	0.521343	6.14286	10.6875	0.57477	0.0585714	0.332222	0.176302
BAT DO	IRIS_313-8341	XI-adm	18.7778	40.8333	0.459864	7.0625	9.41667	0.75	0.05125	0.247778	0.206839
BLICCA	IRIS_313-8356	GJ-trp	31.3333	45.5222	0.688309	7.86667	11.0571	0.711456	0.16625	0.32	0.519531
ARC 10812	IRIS_313-8386	XI-adm	19.1333	40.5444	0.47191	4.9	8.67143	0.565074	0.0671429	0.242857	0.276471
BOCAO	IRIS_313-8431	GJ-trp	26.2375	46.6444	0.5625	5.825	9.55714	0.609492	0.0957143	0.31625	0.302654
ARC 18597	IRIS_313-8453	XI-adm	22.6889	46.325	0.489776	4.5125	8.4625	0.533235	0.055	0.3425	0.160584
LAI YIP ZIM	IRIS_313-8454	XI-1A	19.8429	37.4222	0.530243	6.27778	9.92222	0.632699	0.0783333	0.247778	0.316143
MELABOH	IRIS_313-8493	XI-3	19.85	32.325	0.614076	5	7.4375	0.672269	0.0642857	0.177143	0.362903
SERENDAH SUNGAI DUA 25	IRIS_313-8557	XI-3	21.4778	32.6444	0.657931	5.83333	8.8	0.662879	0.0825	0.164444	0.501689
PLI KHAO	IRIS_313-8586	XI-3	17.8875	42.2111	0.423763	5.68889	8.87778	0.640801	0.0688889	0.31	0.222222
MAKALIOKA STANDARD	IRIS_313-8595	XI-2	19.475	45.0286	0.432503	4.95714	11.6	0.42734	0.05875	0.307143	0.191279
BUE GA WA	IRIS_313-8599	GJ-sbtrp	24.3444	40.5222	0.600768	5.55	12.75	0.435294	0.09125	0.256667	0.355519
AC13(T 141)	IRIS_313-8606	XI-3	21.4111	40.9444	0.522931	4.81667	9.275	0.519317	0.0542857	0.285	0.190476
TRES MESES	IRIS_313-8694	GJ-trp	27.2857	42.1125	0.647924	8.375	9.975	0.839599	0.117143	0.3	0.390476
DA7	IRIS_313-8703	XI-2	21.4143	40.1875	0.532859	6.87143	11.0625	0.621146	0.0575	0.2525	0.227723
PULUT BARAYA	IRIS_313-8725	XI-3	17.8833	35.8667	0.498606	4	7.1625	0.558464	0.045	0.17625	0.255319
NEP NGAU	IRIS_313-8735	GJ-adm	30.9833	40.6625	0.761963	6.35	8.675	0.731988	0.168333	0.26125	0.644338
NORIN 6	IRIS_313-8755	GJ-tmp	30.5625	44.4	0.688345	7.05	9.025	0.781163	0.20375	0.292222	0.697243
MOROFIN	IRIS_313-8768	GJ-trp	26.9556	42.3375	0.636683	7.21667	12.3167	0.585927	0.11125	0.28	0.397321
JANA(NAM)	IRIS_313-8815	GJ-sbtrp	30.0143	48.7	0.61631	5.6375	8.75	0.644286	0.107857	0.2775	0.388674
E-WAWNG	IRIS_313-8884	GJ-sbtrp	26.6714	37.075	0.719391	6.3	10.65	0.591549	0.133333	0.188889	0.705882
LEKATAN	IRIS_313-8894	GJ-trp	21.175	27.0125	0.783896	5.48571	7.05714	0.777328	0.0385714	0.0633333	0.609023
CALIFORNIA BELLE	IRIS_313-8923	GJ-trp	23.6444	28.6571	0.82508	4.325	7.02857	0.615346	0.0757143	0.125	0.605714
KURULUTUDU	IRIS_313-8925	XI-2	23.5222	49.2125	0.477973	7.7875	11.4444	0.680461	0.0525	0.358571	0.146414
MUKKALA BAZAL	IRIS_313-8930	XI-1B	16.4857	35.15	0.46901	6.01429	10.0625	0.597693	0.0633333	0.17375	0.364508
BUCAYAB	IRIS_313-8948	XI-3	29.0375	40.6778	0.713842	4.1125	7.6125	0.54023	0.08625	0.26	0.331731
ARC 10754	IRIS_313-8986	XI-adm	24.0375	42.3222	0.567964	6.01111	9.01429	0.666843	0.0633333	0.263333	0.240506
BANIKAT	IRIS_313-8988	XI-2	19.1125	48.7	0.392454	6.04444	7.575	0.797946	0.0533333	0.445556	0.119701
ARC 11430 B	IRIS_313-8999	GJ-sbtrp	25.7889	40	0.644722	9.5625	12.6667	0.754934	0.113333	0.2375	0.477193
LEUANG CHAIYAPHUM	IRIS_313-9020	XI-3	21.0625	41.9571	0.502	5.8875	10.7875	0.545771	0.0922222	0.32875	0.280524
CR60-10	IRIS_313-9023	XI-adm	14.4875	23.1375	0.626148	6.56667	7.9875	0.822118	0.0385714	0.117778	0.327493
MUTTU SAMBA	IRIS_313-9039	XI-2	13.8778	34.4429	0.402922	5.24444	7.4375	0.705135	0.0242857	0.128571	0.188889
AUS 177	IRIS_313-9066	XI-1B	21.6143	30.3875	0.711289	6	8.71667	0.688337	0.0671429	0.13375	0.502003
BHOJON KOLPO	IRIS_313-9067	XI-2	27.6625	46.0556	0.600633	7.92857	12.675	0.625528	0.14375	0.355556	0.404297
LEUANG YAI 344	IRIS_313-9112	XI-3	20.2	42.35	0.476978	7.4	8.37143	0.883959	0.055	0.246667	0.222973
LEUANG GLIANG	IRIS_313-9123	GJ-sbtrp	22.425	36.8	0.609375	7.1375	11.75	0.607447	0.07	0.236667	0.295775
BADAL 1163	IRIS_313-9148	XI-2	18.8889	45.15	0.418359	7.27778	10.5625	0.68902	0.0588889	0.224286	0.262562
THIERNO BANDE	IRIS_313-9160	XI-3	23.3889	41.4625	0.564097	6.5	10.4	0.625	0.0866667	0.1825	0.474886
KHAO MON	IRIS_313-9182	XI-adm	22.0625	48.05	0.459157	4.5	9.1125	0.493827	0.07	0.2625	0.266667
EAN 4 C 1	IRIS_313-9193	GJ-adm	25.5857	55.675	0.459555	7.2125	12.55	0.574701	0.1	0.5225	0.191388
CHUNG YI	IRIS_313-9233	GJ-tmp	32.4222	44.8667	0.722635	7.1	9.32222	0.761621	0.1625	0.284444	0.571289
JHODI BIRUN	IRIS_313-9262	XI-2	22.4375	42.4429	0.528652	6.72222	10.0667	0.66777	0.07	0.282857	0.247475
AUS 78-62	IRIS_313-9294	XI-2	23.0125	46.2556	0.497508	5.725	12.3333	0.464189	0.0775	0.375556	0.206361
GUMPANGAR	IRIS_313-9409	XI-3	23.0889	41.5778	0.555318	5.75	11.3	0.50885	0.0511111	0.2975	0.171802
SAHULO FACHE SOYO	IRIS_313-9470	GJ-trp	22.4	29.2	0.767123	6.11429	6.96	0.878489	0.0655556	0.0983333	0.666667
KETAN SERANG	IRIS_313-9590	XI-3	22.175	39.6333	0.559504	5.48571	6.98571	0.785276	0.06	0.191111	0.313953
HTA22	IRIS_313-9602	XI-adm	18.0444	43.1	0.418665	6.65556	9.4	0.708038	0.0485714	0.28	0.173469
INITLOG DALAG	IRIS_313-9616	GJ-trp	21.9375	37.875	0.579208	3.76667	7.6375	0.493181	0.0544444	0.14125	0.385447
SIFARASI	IRIS_313-9691	GJ-trp	24.2143	33.1333	0.730813	6.38571	8.41111	0.7592	0.0642857	0.105556	0.609023
TAICHUNG 65	IRIS_313-9701	GJ-tmp	27.85	34.8556	0.799012	8.11111	9.72857	0.833741	0.1225	0.177143	0.691532
TAICHUNG 179	IRIS_313-9702	GJ-tmp	31.95	36.8625	0.866734	7.1	9.275	0.765499	0.145	0.211111	0.686842
JAPONES BALILLA	IRIS_313-9790	GJ-tmp	23.9571	44.1778	0.542289	7.575	10.4222	0.726812	0.143333	0.33125	0.432704
SZANISZLO 2	IRIS_313-9813	GJ-tmp	32.9429	40.6167	0.811067	6.4625	9.6	0.673177	0.174286	0.341667	0.510105
GOGOWIERIE	IRIS_313-9851	GJ-trp	23.1222	40.6556	0.568735	5.0375	8.9375	0.563636	0.0928571	0.28	0.331633
SZEGEDI SZAKALLAS 28	IRIS_313-9880	GJ-tmp	41.95	52.8375	0.793944	7.65714	13.4143	0.57082	0.267143	0.428571	0.623333
HUK ZO	IRIS_313-9886	GJ-tmp	29.4	35.6667	0.824299	8.07778	8.96667	0.900867	0.157143	0.202222	0.77708
ROCCA	IRIS_313-9937	GJ-tmp	33.4571	45.0556	0.742575	6.63333	9.425	0.703802	0.141875	0.322222	0.440302
WIR884	IRIS_313-9961	GJ-tmp	37.0429	46.75	0.792361	7.9375	8.825	0.899433	0.22375	0.38	0.588816
SUWEON 295	IRIS_313-9996	GJ-tmp	25.9625	31.875	0.81451	7.0375	10.4286	0.674829	0.155	0.233333	0.664286
LALKA(LAL DHAN)	IRIS_313-10010	XI-2	17.475	41.3778	0.422328	4.74286	6.84286	0.693111	0.0485714	0.2575	0.188627
SANT ANDREA	IRIS_313-10014	GJ-tmp	24.6625	40.6143	0.607237	5.72857	8.5625	0.66903	0.111429	0.345	0.322981
BOTOHAVANA MENA	IRIS_313-10041	GJ-trp	20.975	41.3556	0.507187	6.3625	10.9	0.583716	0.08	0.33	0.242424
HOKURIKU 52	IRIS_313-10056	GJ-sbtrp	26.4875	27.5125	0.962744	6.7625	7.875	0.85873	0.131111	0.0985714	1.33011
SENIA	IRIS_313-10084	GJ-tmp	27.8429	35.7	0.779912	6.63333	9.38571	0.706748	0.18875	0.21125	0.893491
KALIN	IRIS_313-10089	GJ-tmp	24.725	42.875	0.576676	6.7375	8.55	0.788012	0.0957143	0.375	0.255238
MAEKJO	IRIS_313-10097	GJ-tmp	24.2857	32.0571	0.757576	7.9	8.47143	0.932546	0.0935714	0.138333	0.67642
MOLO	IRIS_313-10111	GJ-adm	30.3125	29.1625	1.03943	7.41111	7.08889	1.04545	0.198889	0.145714	1.36492
FACAGRO 64	IRIS_313-10114	XI-2	23.0667	48.6889	0.473756	8.1	11.9889	0.675626	0.0625	0.34625	0.180505
GITANO	IRIS_313-10119	GJ-adm	35.7143	48.4143	0.737681	6.7125	9.6	0.699219	0.18875	0.3325	0.567669
YA NONG ZAO 4	IRIS_313-10171	XI-1A	13.3889	25.6875	0.521222	4.12857	6.7625	0.61051	0.0566667	0.1975	0.28692
DA GANG ZHAN	IRIS_313-10177	XI-adm	19.275	30.75	0.626829	6.77143	7.5625	0.895396	0.0685714	0.134286	0.510638
PSBRC68	IRIS_313-10235	XI-adm	13.8857	20.7111	0.670448	4.54444	5.9375	0.76538	0.0814286	0.0975	0.835165
IRGA 959-1-2-2F-4-1-4A-6-CA-6X	IRIS_313-10301	XI-adm	14.5375	23.2	0.626616	4.975	6.1625	0.807302	0.04	0.0922222	0.433735
B 6136-3-TB-0-1-5	IRIS_313-10333	XI-1B	13.4875	23.0625	0.584824	4.46667	6.375	0.700654	0.04375	0.0922222	0.474398
B 6149 F-MR-7	IRIS_313-10337	XI-adm	18.075	37.5889	0.48086	5.7125	9.35714	0.610496	0.07875	0.216667	0.363462
IRGA 318-11-6-9-2B	IRIS_313-10397	XI-1B	13.0333	29.9333	0.435412	4.73333	7.8	0.606838	0.05	0.1575	0.31746
GINMASARI	IRIS_313-10430	GJ-tmp	33.85	37.9444	0.892094	8.025	10.0875	0.795539	0.16	0.248889	0.642857
NAGKAYAT	IRIS_313-10440	GJ-tmp	26.825	44.4333	0.603713	6.75	12.8778	0.524159	0.14	0.36	0.388889
KINUGASAWASE	IRIS_313-10469	GJ-tmp	27.2714	36.7333	0.742416	8.0625	9.5875	0.840939	0.13375	0.205	0.652439
HA-GOO	IRIS_313-10503	XI-1A	17.425	44.5222	0.391378	6.1875	10.7714	0.574436	0.0475	0.304444	0.156022
MACAN SAPAC	IRIS_313-10511	XI-3	20.6571	44.6875	0.462258	5.3	11.975	0.442589	0.06	0.382857	0.156716
IACA ESCURO	IRIS_313-10541	GJ-trp	25.3714	34.8143	0.728765	5.71429	10.0429	0.56899	0.124286	0.21375	0.581454
FI-LAI-FENG	IRIS_313-10559	GJ-tmp	30.9125	38.4556	0.80385	7.1375	9.34286	0.763953	0.1775	0.25625	0.692683
SENG-CHUI-LIN	IRIS_313-10562	GJ-adm	36.2	47.7375	0.758314	8.17143	11.925	0.685235	0.1725	0.4775	0.361257
SHA-TIAO-TSAO	IRIS_313-10563	GJ-tmp	38.6889	46.4	0.833812	8.5625	9.58571	0.893256	0.25875	0.36875	0.701695
BAANYALOJOPOIHUN	IRIS_313-10576	XI-2	22.1111	48.05	0.460169	6.925	10.7125	0.646441	0.06125	0.327778	0.186864
IFUGAO RICE	IRIS_313-10577	GJ-trp	29.3556	46.2375	0.634886	7.47143	12.1	0.617473	0.11375	0.27125	0.419355
PARAY QIKUG KABAYUH	IRIS_313-10578	GJ-trp	29.3625	45.7	0.642505	6.01429	12.925	0.465322	0.125	0.285	0.438596
QINOGNAS	IRIS_313-10582	GJ-trp	26.4	36.1571	0.730146	7.55	11.1444	0.677468	0.105	0.22	0.477273
MATHOLUWA	IRIS_313-10609	XI-adm	22.025	43.4889	0.506451	6.31111	12.5571	0.502591	0.07	0.296667	0.235955
HAM MOON	IRIS_313-10614	XI-adm	20.4	43.475	0.469235	5.26667	10.7556	0.489669	0.06	0.2575	0.23301
BICCO BRANCO	IRIS_313-10619	GJ-trp	27.6875	42.2667	0.655067	7.1125	11.8125	0.602116	0.14875	0.257778	0.577047
SHINCHIKU-IKU 97	IRIS_313-10631	GJ-tmp	26.97	29.44	0.92	7.16	9.77	0.73	0.13	0.12	1.04
SACHIKAZE	IRIS_313-10642	GJ-tmp	21.0625	41.925	0.502385	6.05	7.8	0.775641	0.08	0.311429	0.256881
LENKIBE-N	IRIS_313-10645	GJ-trp	22.9	39.9778	0.572818	5.92857	10.1889	0.581866	0.11125	0.21625	0.514451
Nok kod	IRIS_313-10656	GJ-sbtrp	31.7778	39.2111	0.810428	10.3	14.1625	0.727273	0.13625	0.273333	0.498476
THANGONE	IRIS_313-10657	GJ-sbtrp	19.6667	30.675	0.64113	6.12857	12.625	0.485431	0.07625	0.172222	0.442742
Khai do	IRIS_313-10679	GJ-sbtrp	22.6125	30.2143	0.748404	7.78571	12.0625	0.645448	0.12375	0.14625	0.846154
PADI DARAWAL	IRIS_313-10704	GJ-trp	30.375	35.3222	0.85994	5.2625	10.825	0.486143	0.09	0.148571	0.605769
ERNEST	IRIS_313-10725	XI-adm	24.05	44.5625	0.539691	6.0125	9.34286	0.64354	0.0825	0.272857	0.302356
POTO BALA	IRIS_313-10726	XI-3	22.7556	42.0667	0.54094	4.425	10.3625	0.427021	0.045	0.272222	0.165306
KETAN PELERN	IRIS_313-10741	GJ-trp	24.5125	35.4	0.692444	7.5875	12.3	0.61687	0.0838889	0.19	0.44152
BANDI	IRIS_313-10762	XI-3	20.05	42.3333	0.473622	8.525	10.2	0.835784	0.07375	0.254444	0.289847
GANDAMANA	IRIS_313-10770	GJ-trp	26.3889	32.625	0.808855	10.65	11.0167	0.966717	0.12375	0.25625	0.482927
KETAN LALER	IRIS_313-10780	GJ-trp	15.41	37.52	0.41	4.88	9.38	0.52	0.05	0.27	0.18
KETAN SAPI	IRIS_313-10784	GJ-trp	24.8222	44.5111	0.557664	8.38571	11.4	0.735589	0.07	0.375556	0.186391
MELIK	IRIS_313-10793	GJ-trp	24.475	39.725	0.616111	6.68571	12.6714	0.527621	0.0944444	0.25375	0.372195
PARE BUWUN	IRIS_313-10801	GJ-trp	28.1125	41.2857	0.680926	7.95714	9.6625	0.823508	0.09	0.264444	0.340336
SIBORAS	IRIS_313-10814	XI-3	16.9222	31.7429	0.533103	5.6625	9.27143	0.610747	0.04625	0.20375	0.226994
SIDJERO GUNDIL	IRIS_313-10816	GJ-trp	23.0429	40.7143	0.565965	6.425	9.07143	0.708268	0.0814286	0.386667	0.210591
KEMA 5	IRIS_313-10825	XI-adm	26.7375	46.3444	0.57693	7.3625	10.75	0.684884	0.108571	0.28875	0.376005
INAPORAONAN	IRIS_313-10830	GJ-trp	27.2444	37.6	0.724586	5.47143	10.3857	0.526823	0.0725	0.175	0.414286
MALASAY	IRIS_313-10832	GJ-trp	15.4111	37.5222	0.41072	4.88333	9.375	0.520889	0.0471429	0.265714	0.177419
IARI 11387	IRIS_313-10834	GJ-sbtrp	23.7625	41.1	0.578163	7.51429	10.25	0.733101	0.09125	0.205714	0.443576
SSAL BYEO	IRIS_313-10838	GJ-tmp	28.2222	36.8625	0.765608	7.71429	11.625	0.663594	0.16125	0.222222	0.725625
ARC 6015	IRIS_313-10847	XI-adm	21.6	42.3111	0.510504	5.55	11.9444	0.464651	0.0657143	0.271111	0.242389
ARC 10894	IRIS_313-10858	XI-adm	22.5111	43.2111	0.520957	5.5125	10.225	0.53912	0.06	0.294444	0.203774
ARC 10939	IRIS_313-10859	XI-adm	24.2	44.6556	0.541926	7.73333	11.3375	0.682102	0.0855556	0.268889	0.318182
ARC 11281	IRIS_313-10862	GJ-adm	26.6375	42.6286	0.624874	6.27143	15.8429	0.395852	0.1225	0.343333	0.356796
ARC 11322	IRIS_313-10863	XI-2	19.15	36.5	0.524658	5.62857	8.91667	0.631242	0.06375	0.207143	0.307759
ARC 11768	IRIS_313-10870	GJ-sbtrp	23.0875	31.425	0.734686	5.25	8.8	0.596591	0.1	0.1525	0.655738
ARC 11802	IRIS_313-10872	GJ-adm	30.6111	40.4875	0.756063	8.47143	11.2714	0.751584	0.1475	0.24625	0.598985
ARC 12726	IRIS_313-10888	GJ-sbtrp	27.9	36.6875	0.760477	11.4571	12.7429	0.899103	0.11875	0.19	0.625
ARC 13257	IRIS_313-10895	GJ-sbtrp	16.9889	25.4571	0.667353	3.83333	5.8625	0.653873	0.0411111	0.0811111	0.506849
T.Q.QI. QINYUHAYUHA	IRIS_313-10918	GJ-trp	32.8667	47.1444	0.697148	5.2	8.21429	0.633043	0.14	0.326667	0.428571
R 258	IRIS_313-10922	GJ-sbtrp	26.2	42.625	0.614663	9.4625	15.4714	0.611611	0.14125	0.3	0.470833
CHABLI CHABOL GLANG	IRIS_313-10923	GJ-sbtrp	20.8857	32.95	0.633861	9.3	12.8429	0.724138	0.103333	0.225	0.459259
SINTHA	IRIS_313-10941	XI-adm	19.025	39.3111	0.48396	7.2875	13.025	0.559501	0.06375	0.27375	0.232877
TEKALAK	IRIS_313-10949	GJ-trp	25.1778	29.0625	0.866332	8.47143	11.4125	0.742294	0.0828571	0.12625	0.656294
PADI GRUNDUL 1	IRIS_313-10954	XI-3	12.05	21.225	0.567727	6.01111	8.05714	0.74606	0.0628571	0.12	0.52381
RENIK BELITI	IRIS_313-10958	GJ-trp	23.0889	30.0333	0.768775	6.12222	7.4	0.827327	0.04125	0.0875	0.471429
IH PEN SHIM MING	IRIS_313-10968	XI-1A	20.3875	48.3875	0.421338	6.9125	12.4857	0.553633	0.0771429	0.36	0.214286
HALDI JAON	IRIS_313-10986	XI-2	23.4375	39.8556	0.588061	8.25714	11.975	0.689532	0.1125	0.277778	0.405
PILIT TAPUL	IRIS_313-10992	GJ-trp	22.5625	30.05	0.750832	6.575	11.8571	0.554518	0.0671429	0.11875	0.565414
PAEDAI SOBUDI	IRIS_313-11001	GJ-trp	27.7375	31.9375	0.868493	5.51429	8.55	0.644946	0.0811111	0.14	0.579365
PULU LOTONG	IRIS_313-11005	GJ-trp	28.1	39.8889	0.704457	8.55556	11.5833	0.738609	0.107143	0.2125	0.504202
PULUT BONGO	IRIS_313-11007	GJ-trp	22.4667	32.0429	0.701144	7.31667	8.8375	0.827911	0.0675	0.17625	0.382979
PULUT HALAPA	IRIS_313-11009	GJ-trp	27.38	28.6667	0.955116	6.6	8.45714	0.780405	0.182	0.15	1.21333
AI-NAN-TSAO 39	IRIS_313-11038	XI-1A	14.1667	23.925	0.592128	6.4875	9.1	0.712912	0.06875	0.18875	0.364238
KWANG-LU-AI 4	IRIS_313-11039	XI-1A	16.1333	26.3667	0.611884	5.9375	10.2571	0.578865	0.0685714	0.237143	0.289157
BUKU	IRIS_313-11044	GJ-trp	19.7222	28.9444	0.681382	6.0625	8.11667	0.74692	0.0614286	0.157143	0.390909
ENGKABANG	IRIS_313-11045	GJ-trp	26.425	33.0889	0.798606	10.7333	13.475	0.796537	0.11875	0.135556	0.876025
Phan phae	IRIS_313-11079	XI-3	20.05	42.95	0.466822	5.88889	9.38333	0.62759	0.0657143	0.298571	0.220096
Ea tia	IRIS_313-11083	XI-3	18.3143	42.7	0.428906	5.26667	9.96667	0.528428	0.07625	0.304444	0.250456
Khao hae	IRIS_313-11085	XI-adm	23.6125	48.8222	0.483642	7.8	13.225	0.589792	0.0688889	0.317778	0.216783
SRAU THMOR	IRIS_313-11089	XI-3	19.4	39.1556	0.49546	7.0875	10.0571	0.704723	0.0433333	0.18125	0.23908
MAK BOUAP	IRIS_313-11094	GJ-sbtrp	29.0444	34.2286	0.848544	6.14286	9.51429	0.645646	0.12125	0.19625	0.617834
Mak ea nam	IRIS_313-11095	XI-3	17	38.7111	0.43915	5.32857	9.75714	0.54612	0.065	0.26625	0.244131
KALAGNON	IRIS_313-11097	XI-adm	15.6571	37.125	0.421741	5.91429	10.5222	0.562076	0.0333333	0.215714	0.154525
KOLUBA	IRIS_313-11098	XI-3	18.0625	31.4	0.575239	4.875	5.925	0.822785	0.05	0.141429	0.353535
-	IRIS_313-11103	GJ-trp	27.125	39.7875	0.681747	7.25714	12.5833	0.576727	0.113333	0.245	0.462585
-	IRIS_313-11104	GJ-trp	26.175	42.1889	0.620424	5.58333	11.9167	0.468531	0.121667	0.2925	0.415954
KAL SHULI	IRIS_313-11113	XI-2	27.0444	42.5	0.63634	6.11429	12.1125	0.504791	0.102222	0.308571	0.331276
SOC NAU(BIEN THE)	IRIS_313-11118	XI-3	22.5143	39.7778	0.566002	4.6	10.4111	0.441836	0.0533333	0.273333	0.195122
-	IRIS_313-11151	XI-3	22.575	47.0556	0.479752	5.58889	9.51111	0.587617	0.06625	0.40625	0.163077
4583	IRIS_313-11202	GJ-tmp	21.5625	26.4	0.816761	7.84444	10.6571	0.736074	0.101429	0.123333	0.822394
KAZALSAIL	IRIS_313-11205	XI-2	20.5	50.7778	0.40372	5.725	11.9375	0.479581	0.0611111	0.432222	0.141388
PATNAI 31-679	IRIS_313-11224	XI-2	22.3875	46.5333	0.481107	6.62857	8.2375	0.804682	0.112222	0.2975	0.377218
STRAW 23-428	IRIS_313-11229	XI-2	22.4111	41.5444	0.539449	9.1375	11.2375	0.813126	0.08125	0.35125	0.231317
LIGUNGTUNG	IRIS_313-11234	XI-adm	15.8143	25.7125	0.615043	4.875	6.975	0.698925	0.0611111	0.107143	0.57037
B 737G-KN-23-1	IRIS_313-11239	XI-adm	14.425	28.5889	0.504567	5.1125	9.48889	0.538788	0.0475	0.1525	0.311475
CR157-392-4	IRIS_313-11240	XI-adm	13.55	19.6375	0.690006	6.0625	8.1125	0.747304	0.0611111	0.0966667	0.632184
BR116-3B-53	IRIS_313-11241	XI-2	19.2222	31.4	0.612173	7.6875	9.03333	0.851015	0.065	0.171429	0.379167
OR117-8	IRIS_313-11242	XI-2	15.4889	31.9333	0.485038	5.05	9.5	0.531579	0.056	0.14875	0.376471
RP20-12	IRIS_313-11245	XI-adm	14.3	21.6444	0.660678	7.35556	8.8125	0.834673	0.0625	0.08875	0.704225
RP1153-20-14	IRIS_313-11247	XI-adm	19.7778	24.2875	0.814319	7.42857	9.24286	0.803709	0.0925	0.18	0.513889
IR 4500-5-1-1	IRIS_313-11251	XI-1B	12.9333	16.175	0.799588	5.775	6.425	0.898833	0.0483333	0.085	0.568627
ARC 12411	IRIS_313-11256	XI-adm	19.6429	38.6556	0.508151	7.71429	11.075	0.69655	0.0825	0.255714	0.322626
ARC 12757	IRIS_313-11257	XI-adm	20.9286	47.4556	0.441014	5.16667	10.225	0.505297	0.0516667	0.32625	0.158365
ARC 13591	IRIS_313-11260	XI-adm	21.8714	41.2333	0.530431	8.45	10.7889	0.783213	0.06625	0.226667	0.292279
ARC 13919	IRIS_313-11263	XI-adm	15.3857	31.625	0.486505	7.6	10.1714	0.747191	0.0766667	0.20625	0.371717
ARC 14347	IRIS_313-11266	XI-adm	22.175	43.1111	0.514369	6.4125	12.175	0.526694	0.0722222	0.278889	0.258964
ARC 14358(GOLD HULL)	IRIS_313-11267	XI-2	20.0222	27.6857	0.723197	4.84286	7.5	0.645714	0.04625	0.0844444	0.547697
ARC 14632	IRIS_313-11269	XI-adm	17.7444	41.3556	0.42907	7.22857	12.0111	0.601824	0.0622222	0.324444	0.191781
ARC 14860	IRIS_313-11273	XI-adm	22.975	38.0125	0.604406	10.1	13.4125	0.753029	0.10125	0.222222	0.455625
ARC 15455	IRIS_313-11279	XI-adm	20.9625	40.9778	0.511558	5.15556	11.475	0.449286	0.0757143	0.222222	0.340714
PADI JALAI BELA	IRIS_313-11329	GJ-trp	27.7889	36.2167	0.767296	5.97143	12.7167	0.469575	0.102857	0.191429	0.537313
LOBANG(WHITE)	IRIS_313-11338	XI-adm	19.9667	44.6889	0.446793	7.6375	11.5444	0.661574	0.05	0.26875	0.186047
WAGWAG	IRIS_313-11345	XI-adm	26.5125	45.2444	0.585984	6.51429	11.7857	0.552727	0.06	0.292222	0.205323
SUFALDHULA	IRIS_313-11372	XI-2	20.3889	40.675	0.501263	5.7125	9.475	0.602902	0.0685714	0.30375	0.22575
-	IRIS_313-11394	XI-adm	18.3111	40.5444	0.451631	6.625	11.3111	0.585707	0.07625	0.318889	0.239111
-	IRIS_313-11395	XI-3	15.0111	28.2625	0.531132	4.14286	6.27143	0.660592	0.0385714	0.1025	0.376307
MAS	IRIS_313-11396	GJ-trp	26.1286	30.9	0.845585	5.8	8.125	0.713846	0.0771429	0.07875	0.979592
KONAMANI	IRIS_313-11416	XI-2	23.2444	45.05	0.51597	6.38889	9.75714	0.654791	0.0885714	0.28375	0.312146
MIUDO ROXO	IRIS_313-11429	GJ-trp	22.4444	26.8571	0.835697	8.56667	9.58889	0.893395	0.0944444	0.12375	0.763187
FORTUNA BLANCO(SAN MARCOS)	IRIS_313-11434	GJ-trp	28.0444	37.2111	0.753658	6.7375	12.5143	0.538385	0.14	0.197143	0.710145
SAKAZELE(538)	IRIS_313-11436	GJ-trp	25.7333	38.55	0.667531	7.5	11.425	0.656455	0.10625	0.213333	0.498047
ZINYA KOLAMBA	IRIS_313-11453	XI-2	18.4875	36.75	0.503061	5.25	9.12857	0.575117	0.0414286	0.13375	0.309746
SELHI	IRIS_313-11460	XI-2	22.6667	44.2556	0.512177	8.91429	13.3125	0.669618	0.055	0.30125	0.182573
AR 133	IRIS_313-11493	XI-adm	15.4111	29.275	0.526426	5.38333	8.15714	0.659953	0.07	0.26125	0.267943
BALU PRIA	IRIS_313-11496	GJ-trp	30.6625	43.9333	0.697932	8.91429	13.1143	0.679739	0.16125	0.43125	0.373913
IR 3839-1	IRIS_313-11516	XI-adm	15.5429	22.5889	0.688075	7.76667	7.45556	1.04173	0.0642857	0.1175	0.547112
ZO	IRIS_313-11528	XI-3	18.3111	39.9556	0.458287	6.26667	9.275	0.675651	0.06	0.25	0.24
-	IRIS_313-11536	GJ-tmp	49.4333	55.9222	0.883966	10.1571	11.7571	0.863913	0.303333	0.324444	0.934932
SHWE SABA	IRIS_313-11547	XI-adm	20.2	36.3556	0.555623	3.875	8.07143	0.480088	0.05	0.17625	0.283688
BAI MANG AI ZHONG	IRIS_313-11571	GJ-tmp	31.2556	40.1111	0.779224	6.76667	10.3	0.656958	0.165556	0.2725	0.607543
36037-1	IRIS_313-11586	GJ-tmp	26.05	35.7444	0.728785	8.52222	10.0125	0.851158	0.175714	0.23	0.763975
YAH YAW	IRIS_313-11611	GJ-trp	25.5111	28.1333	0.906793	8.8	8.27143	1.0639	0.13	0.11	1.18182
GAM PERNG	IRIS_313-11635	XI-3	17.7857	34.1889	0.520219	5.5625	6.8	0.818015	0.0642857	0.19625	0.327571
NCS599	IRIS_313-11642	XI-2	19.7222	42.6333	0.462601	5.87778	11.9625	0.49135	0.0725	0.3	0.241667
NCS603 B	IRIS_313-11643	XI-1B	18.2375	43.5556	0.418718	4.7375	12.9222	0.366617	0.0366667	0.366667	0.1
NCS745	IRIS_313-11644	XI-2	20.6333	47.2222	0.436941	5.56667	10.6286	0.523746	0.0514286	0.436667	0.117775
NCS766	IRIS_313-11645	XI-2	22.39	48.94	0.46	8.03	15.74	0.51	0.06	0.52	0.12
NCS771 A	IRIS_313-11646	XI-2	23.4333	44.4222	0.527514	5.025	9.98571	0.503219	0.085	0.37625	0.225914
NCS830	IRIS_313-11648	XI-2	16.825	35.5222	0.473647	4.9375	9.45714	0.522092	0.0416667	0.20125	0.207039
FEI ZHAO 12	IRIS_313-11651	GJ-tmp	29.1333	37.0111	0.787151	6.9375	8.95556	0.774659	0.155	0.23	0.673913
GONG SHE 9	IRIS_313-11652	GJ-tmp	29.75	40.8111	0.728968	7.7	9.62857	0.799703	0.173333	0.283333	0.611765
SI WAN 14	IRIS_313-11655	GJ-tmp	23.1875	44.4111	0.52211	6.0375	10.7	0.564252	0.0866667	0.39375	0.220106
B 3913 B 16-20 ST 28	IRIS_313-11656	XI-adm	15.5889	32.7143	0.476516	5.225	9.15556	0.570692	0.0457143	0.19	0.240602
TOBOHUN	IRIS_313-11659	GJ-trp	27.6125	34.1625	0.808269	5.725	8.7625	0.653352	0.117143	0.17625	0.66464
91-382	IRIS_313-11661	GJ-tmp	26.8875	38.8375	0.692308	7.28333	11.275	0.645972	0.165	0.31125	0.53012
CUN GU NUO	IRIS_313-11664	XI-adm	14.7444	23.4714	0.628187	6.32857	6.925	0.913873	0.0575	0.158571	0.362613
JIN HUA 258	IRIS_313-11665	XI-1A	16.4222	28.55	0.575209	6.02222	11.025	0.546233	0.0922222	0.24875	0.370743
LUO AI ZAO 3	IRIS_313-11667	XI-1A	15.0778	27.15	0.555351	5.4875	10.3375	0.530834	0.0725	0.214444	0.338083
RONG DAO 4	IRIS_313-11668	XI-1A	14.8375	26.4778	0.560376	6.54444	9.92222	0.659574	0.0466667	0.15625	0.298667
-	IRIS_313-11669	XI-adm	13.0857	23.1857	0.564387	4.4875	6.7	0.669776	0.0611111	0.14875	0.410831
DERAWA	IRIS_313-11671	XI-2	21.1375	51.6625	0.409146	8.2875	11.3625	0.729373	0.0657143	0.437143	0.150327
BURI-BURING	IRIS_313-11673	GJ-trp	21.9125	25.9111	0.84568	5.53333	8.6	0.643411	0.065	0.10625	0.611765
BEUA KAE	IRIS_313-11674	XI-3	21.5	41.8333	0.513944	4.17143	9.6625	0.431713	0.07	0.22375	0.312849
E-NAWN KHAO	IRIS_313-11677	XI-3	21.125	45.8111	0.461133	6.37143	10.6556	0.597944	0.05625	0.23	0.244565
KHAO' PAWM	IRIS_313-11681	XI-3	20.3625	40.5875	0.501694	6.8625	10.5714	0.649155	0.06	0.268571	0.223404
NIAW KHIAW NGOO	IRIS_313-11683	XI-3	23.8375	46.9889	0.507301	4.075	10.1125	0.402967	0.0611111	0.307778	0.198556
OB CHUEY	IRIS_313-11684	XI-3	21.4125	45.3778	0.471872	6.575	9.3	0.706989	0.0516667	0.30875	0.167341
PLAWNG SAENG	IRIS_313-11685	XI-3	19.4889	37.075	0.525661	6.25	8.16667	0.765306	0.0471429	0.19375	0.243318
QUAHNG LUANG	IRIS_313-11686	XI-3	20.55	45.825	0.448445	3.91429	5.9625	0.656484	0.0655556	0.37125	0.176581
SA GAE	IRIS_313-11687	XI-3	19.3889	42.8333	0.452659	6.4625	12.5	0.517	0.0788889	0.306667	0.257246
DECHANGBYEO	IRIS_313-11689	GJ-tmp	27	35.2625	0.765686	7.8875	10.4429	0.755301	0.141429	0.18	0.785714
SHANGYIPA	IRIS_313-11691	GJ-sbtrp	26.7125	48.2222	0.553946	7.11429	9.0625	0.785025	0.09	0.2975	0.302521
CHIAYI-WU-K'O	IRIS_313-11692	XI-1A	20.3444	46.2333	0.440038	7	11.1	0.630631	0.07125	0.28625	0.248908
CHING-CH'UNG	IRIS_313-11693	XI-adm	20.8625	40.1556	0.519542	6.8125	10.2222	0.66644	0.07	0.22375	0.312849
DAW NOK KAEN	IRIS_313-11700	XI-3	18.3111	44.1778	0.414487	4.65	9.65	0.481865	0.07625	0.38	0.200658
DAWK PUD KHAO	IRIS_313-11705	XI-3	18	41.225	0.436628	7.23333	10.5143	0.687953	0.0785714	0.335	0.234542
KHAO SAHKORN	IRIS_313-11707	XI-3	22.5625	43.0571	0.524013	6.04286	10.1222	0.596989	0.05375	0.295714	0.181763
KHAO YAI GUANG	IRIS_313-11708	XI-3	23.675	46.2111	0.512323	4.075	9.94286	0.409842	0.085	0.29125	0.291845
LEUANG KHAJAWN	IRIS_313-11709	XI-3	25.45	42.9143	0.593043	6.275	10.0714	0.62305	0.075	0.33125	0.226415
LEUANG MAI	IRIS_313-11710	XI-3	23.0667	44.3778	0.51978	5.4875	11.1375	0.492705	0.105714	0.38625	0.273694
SOSSOKA	IRIS_313-11716	XI-3	21.3667	43.25	0.494027	6.275	10.9375	0.573714	0.06875	0.28	0.245536
JATI MANI	IRIS_313-11717	XI-adm	14.6	20.375	0.716564	6.52222	6.975	0.935086	0.0675	0.13125	0.514286
DAWK PUT	IRIS_313-11719	XI-3	18.5889	44.8444	0.414519	6.2	11.4	0.54386	0.08875	0.38625	0.229773
DAW 85	IRIS_313-11720	XI-3	19.2444	41.2444	0.466595	5.0875	8.97143	0.567078	0.0575	0.272222	0.211224
GAEW DAENG	IRIS_313-11721	XI-3	20.625	47.2875	0.436162	5.6875	11.2778	0.50431	0.08375	0.283333	0.295588
KABERI	IRIS_313-11722	XI-adm	12.95	18.9556	0.683177	5.9	6.85556	0.860616	0.0575	0.0877778	0.655063
DISSIGBE	IRIS_313-11723	XI-2	25.5333	49.8778	0.511918	6.22857	9.63333	0.646565	0.13875	0.366667	0.378409
KONYAN	IRIS_313-11724	XI-3	22	49.9222	0.440686	6.1625	12.3889	0.497422	0.05	0.376667	0.132743
ZUIHOU	IRIS_313-11725	GJ-tmp	35.1111	44.5444	0.788226	8.775	9.8	0.895408	0.21	0.31875	0.658824
HONG YANG ZAO 3	IRIS_313-11727	XI-1A	15.5875	27.9375	0.557942	6.2	10.3714	0.597796	0.0785714	0.182222	0.431185
LUO SI ZHAN	IRIS_313-11728	XI-3	20.8	46.5	0.447312	5.275	12.425	0.424547	0.0577778	0.33	0.175084
QING ER XIAO 2	IRIS_313-11730	XI-adm	13.2889	17.6625	0.752379	8.025	10.1333	0.791941	0.0616667	0.0866667	0.711538
QING TAI AI	IRIS_313-11731	XI-adm	15.2333	27.6222	0.551488	5.9125	8.5375	0.692533	0.05125	0.155	0.330645
QING ZAO 3	IRIS_313-11732	XI-1A	14.3889	21.2	0.678721	6.52857	8.5	0.768067	0.0514286	0.1325	0.38814
SHUANG BAI AI 2	IRIS_313-11733	XI-1A	14.4875	20.6222	0.702519	7.33333	8.2875	0.884867	0.0571429	0.10375	0.550775
SI CHAO 1	IRIS_313-11734	XI-1A	15.6222	21.1	0.74039	7.14286	9.05	0.789266	0.0628571	0.124444	0.505102
MALAGKIT(PINELIPE)	IRIS_313-11736	GJ-trp	25.0625	30.7625	0.814709	7.28571	12.1143	0.601415	0.113333	0.145	0.781609
PAUNDRI	IRIS_313-11738	XI-2	21.7375	48.5333	0.447888	9.53333	13.975	0.682171	0.06125	0.462222	0.132512
NAKPUI	IRIS_313-11739	GJ-trp	25.3125	33.325	0.759565	5.6625	9.8375	0.575604	0.107143	0.17625	0.607903
UGAGA	IRIS_313-11740	XI-adm	22.1625	41.4	0.535326	6.1	11.2222	0.543564	0.06375	0.235	0.271277
HERATH BANDA	IRIS_313-11741	XI-2	20.4111	42.8667	0.476153	6.0125	9.97778	0.602589	0.0811111	0.33	0.245791
AI JIAO AO FAN ZI	IRIS_313-11744	XI-adm	20.8222	46.8444	0.444497	5.0625	11.2778	0.448892	0.088	0.394286	0.223188
AN FU ZHAN	IRIS_313-11745	XI-1A	23.8556	49.0556	0.486297	6.41429	13.7625	0.46607	0.0975	0.4725	0.206349
E 2070	IRIS_313-11746	XI-1A	14.0143	23.475	0.596988	5.17143	8.85	0.584342	0.05625	0.1325	0.424528
E 4197	IRIS_313-11747	XI-adm	17.1875	25.3667	0.677562	5.27143	8.08889	0.651688	0.0828571	0.145	0.571429
GAO JIAO YING GAN ZHAN	IRIS_313-11748	XI-adm	24.2	49.1	0.492872	8.25	12.8125	0.643902	0.085	0.37375	0.227425
L 10595	IRIS_313-11750	XI-adm	13.8375	24.8	0.557964	5.21429	7.075	0.737002	0.06875	0.187143	0.367366
L 10833	IRIS_313-11751	XI-adm	17.5444	27.05	0.648593	6.41429	11.4714	0.559153	0.0642857	0.213333	0.301339
M 6034-1	IRIS_313-11752	XI-1A	14.9778	27.8625	0.53756	6.22857	9.28571	0.670769	0.0844444	0.2425	0.348225
XIANG CHANG ZAO	IRIS_313-11753	XI-1A	23.0286	49.6111	0.464182	5.07143	9.3375	0.543125	0.0771429	0.426667	0.180804
A 2-257	IRIS_313-11755	GJ-trp	24.8667	41.7	0.596323	6.15556	11.1143	0.553842	0.113333	0.284444	0.398437
BENGALI VAKAHANA 1448	IRIS_313-11756	GJ-trp	29.8875	40.9125	0.730522	7.775	8.4	0.925595	0.10375	0.207778	0.499332
BORIZINA 640	IRIS_313-11757	XI-3	18.1889	36.4444	0.499085	6.42857	8.125	0.791209	0.0235714	0.1625	0.145055
FOFFI	IRIS_313-11758	XI-2	22.6875	47.6111	0.476517	6.8	12.4625	0.545637	0.0875	0.317778	0.27535
MENAHARA 505	IRIS_313-11760	XI-2	21.2429	42.2143	0.503215	4.8	12.1625	0.394656	0.05	0.25625	0.195122
NS199	IRIS_313-11761	XI-2	22.2	43.7333	0.507622	5.7	10.775	0.529002	0.0575	0.391429	0.146898
NS1515	IRIS_313-11762	XI-2	21.125	40.1875	0.525661	5.675	11.375	0.498901	0.0811111	0.261429	0.310261
PJ110	IRIS_313-11763	XI-adm	16	27.8375	0.574764	6.525	8.23333	0.79251	0.03625	0.134286	0.269947
P 41	IRIS_313-11764	XI-3	18.9	37.9143	0.498493	3.97778	8.65556	0.459564	0.0675	0.1925	0.350649
MBEIMBEIHUN	IRIS_313-11784	XI-1B	13.6556	24.7889	0.550874	3.96667	7.7	0.515152	0.0372222	0.15	0.248148
N'YA NOFF	IRIS_313-11786	XI-3	21.675	45.7333	0.473943	3.8	9.6	0.395833	0.05375	0.245	0.219388
TANDAKAY FINGO	IRIS_313-11787	XI-2	24.6444	48.4222	0.508949	6.825	14.0556	0.485573	0.0614286	0.397778	0.154429
CANLUBANG	IRIS_313-11788	GJ-adm	29.3625	39.675	0.740076	8.1	10.2167	0.792822	0.154444	0.294286	0.524811
SABORAMANDALOAFO	IRIS_313-11789	XI-2	19.6111	38.1333	0.514277	6.8	11.0333	0.616314	0.0516667	0.225	0.22963
VARIRANGAHY	IRIS_313-11790	GJ-trp	20.1111	41.1	0.489321	8.11429	10.8429	0.748353	0.1	0.3125	0.32
VARY LAHY	IRIS_313-11791	XI-2	21.675	47.9556	0.451981	7.42857	12.0333	0.617333	0.085	0.321111	0.264706
TSIPALA MENAHAR	IRIS_313-11794	XI-2	22.6	44.8556	0.503839	7.27143	12.8875	0.564223	0.0566667	0.281111	0.201581
DA GU AI 7	IRIS_313-11795	XI-1A	14.1222	21.3875	0.660303	6.55714	9.35714	0.700763	0.06875	0.127143	0.54073
DU GEN CHUAN	IRIS_313-11796	XI-1A	20.6375	53.2111	0.387842	6.625	12.7143	0.521067	0.0614286	0.408889	0.150233
E ZI 32	IRIS_313-11797	XI-1A	15.6	25.5444	0.6107	6.22222	8.125	0.765812	0.0722222	0.18	0.401235
E ZI 100	IRIS_313-11798	XI-1B	16.1857	17.725	0.913157	6.1	7.4875	0.814691	0.0571429	0.0744444	0.767591
E ZI 110	IRIS_313-11799	XI-1A	15.85	23.1	0.686147	6.41429	10.0571	0.637784	0.0657143	0.12	0.547619
FAN GENG 6	IRIS_313-11800	GJ-tmp	27.8778	34.2833	0.813158	7.45556	9.4375	0.789993	0.16	0.255714	0.625698
FAN WU	IRIS_313-11801	XI-adm	13.0857	21.45	0.610057	6.26667	8.95556	0.699752	0.0628571	0.0825	0.761905
JIE CAO ZHAN	IRIS_313-11802	XI-1A	21.5889	46.9875	0.45946	6.05714	11.2	0.540816	0.0525	0.42	0.125
QUN XUAN ZAO	IRIS_313-11804	XI-1A	14.3	21.5444	0.663744	6.3875	8.44444	0.756414	0.0542857	0.131111	0.414044
XI HONG GU	IRIS_313-11805	XI-1A	23.8111	52.0444	0.457515	6.95556	13.5625	0.512852	0.0771429	0.54375	0.141872
78 XUAN WU	IRIS_313-11806	XI-1A	14.6667	30.0222	0.488527	6.78333	11.35	0.597651	0.0571429	0.258889	0.220723
R 582	IRIS_313-11807	XI-adm	17.6889	26.6556	0.66361	6.45556	9.2375	0.698842	0.08	0.14875	0.537815
PULURE	IRIS_313-11810	XI-3	20.4875	42.8444	0.478183	6.15	10.3222	0.595802	0.06125	0.306667	0.199728
MOSHI	IRIS_313-11811	XI-2	17.7	41.5875	0.425609	4.8	10.6	0.45283	0.0385714	0.312857	0.123288
ASFALA	IRIS_313-11812	XI-3	21.6571	43.5875	0.496866	5.8	11.4125	0.508215	0.0722222	0.33625	0.214787
ZERO	IRIS_313-11813	XI-3	19.9125	43.7625	0.455013	5.6	11.3556	0.493151	0.06625	0.33875	0.195572
KIKUBA	IRIS_313-11814	XI-3	21.4556	47.8333	0.448548	5.4	10	0.54	0.0625	0.327778	0.190678
MOSHI	IRIS_313-11815	XI-3	18.4143	42.9889	0.42835	4.94444	10.425	0.474287	0.0471429	0.288889	0.163187
KARILETYONE	IRIS_313-11816	XI-adm	20.7571	46.3889	0.447459	5.75	11.1125	0.517435	0.0671429	0.3025	0.22196
KHAOSAING	IRIS_313-11817	XI-adm	25.4625	45.7	0.557166	6.0375	10.7667	0.560759	0.07	0.405	0.17284
PADINTHUMA	IRIS_313-11819	XI-3	19.7125	41.5	0.475	4.9125	8.1875	0.6	0.04	0.318889	0.125436
PAKISTANHMWE	IRIS_313-11820	XI-3	16.7714	38.3111	0.437769	4.98571	9.3375	0.533945	0.0477778	0.222222	0.215
19	IRIS_313-11821	XI-2	17.0444	36.8667	0.462327	6.62857	9.35	0.708938	0.0628571	0.25875	0.242926
BHONDU PAREWA	IRIS_313-11822	XI-2	19.8111	46.8667	0.422712	4.925	9.5625	0.515033	0.06	0.35	0.171429
BHU BHUSI	IRIS_313-11823	XI-2	21	44.3222	0.473803	7.14286	11.6	0.615764	0.04875	0.24375	0.2
DHANIYA PHOOL	IRIS_313-11824	XI-2	20.7222	50.4667	0.410612	6.4875	10.6556	0.608837	0.0771429	0.438889	0.175769
KHAO' DAENG HAWM	IRIS_313-11831	GJ-sbtrp	28.925	30.8125	0.938742	6.68571	9.88571	0.676301	0.115556	0.218571	0.528686
BUENG MONG LENG WE	IRIS_313-11834	GJ-sbtrp	28.2111	35.9	0.785825	8.2875	13.95	0.594086	0.117143	0.251111	0.466498
E-NOI NAH	IRIS_313-11835	XI-adm	21.3444	38.9333	0.548231	5.91111	8.625	0.685346	0.05375	0.3	0.179167
TON TIA GUAY NU	IRIS_313-11846	GJ-sbtrp	21.8667	32.5889	0.670985	6.4875	9.7875	0.662835	0.0866667	0.18125	0.478161
DUNA-AL	IRIS_313-11851	GJ-trp	29.0571	40.9333	0.709865	6.18889	12.1875	0.507806	0.103333	0.302222	0.341912
BAI RI XIAN	IRIS_313-11878	XI-1A	24.3	50.3778	0.482356	6.2125	10.7429	0.578291	0.08875	0.38625	0.229773
MAN TIAN QING	IRIS_313-11882	XI-1A	21.0222	48.8556	0.430293	7.85556	13.4714	0.583127	0.0775	0.4075	0.190184
C 722323	IRIS_313-11890	GJ-tmp	24.1778	29.975	0.806598	9.46667	8.73333	1.08397	0.11	0.111429	0.987179
HO MOK	IRIS_313-11892	GJ-sbtrp	24.4778	31.875	0.76793	6.63333	9.35714	0.708906	0.0942857	0.128571	0.733333
PLE LIA	IRIS_313-11900	GJ-sbtrp	27.7	29.2375	0.947413	6.52857	9.86667	0.66168	0.145714	0.168571	0.864407
KOMPIT	IRIS_313-11903	GJ-trp	22.15	30.2	0.733444	5.725	9.64286	0.593704	0.0714286	0.152857	0.46729
KHAO' NGAW	IRIS_313-11923	GJ-sbtrp	30.4444	43.7	0.696669	8.21429	12.3	0.667828	0.18875	0.2625	0.719048
NAM JAM	IRIS_313-11924	GJ-sbtrp	26.3857	41.5	0.6358	9.72857	12.6625	0.768298	0.11	0.29625	0.371308
DAYRON MARANGRAS	IRIS_313-11928	GJ-trp	25.4	30.4333	0.834611	7.86667	10.925	0.720061	0.09625	0.12	0.802083
GILINGAN MARANGRAS	IRIS_313-11929	GJ-trp	28.2	40.4667	0.69687	6.55714	10.0143	0.654779	0.12375	0.174444	0.709395
ITA 117	IRIS_313-11930	XI-1B	18.8714	28.1625	0.670091	6.025	7.875	0.765079	0.04375	0.1175	0.37234
BUNTU DOMBA 1	IRIS_313-11970	GJ-trp	25.8667	30.425	0.850178	5.375	7.45714	0.720785	0.1025	0.0888889	1.15312
PARE LAMBAN BINGKA	IRIS_313-11971	GJ-trp	33.0444	42.5875	0.775919	7.38571	10.6857	0.691176	0.185	0.30875	0.59919
LAANG	IRIS_313-12000	XI-3	20.45	37.1222	0.550883	4.24444	6.7375	0.629973	0.0557143	0.177778	0.313393
PADI HANGIR	IRIS_313-12006	GJ-trp	30.3625	42.0222	0.722534	9.3625	12.3875	0.755802	0.0883333	0.255556	0.345652
GAO JIAO HONG	IRIS_313-12033	XI-1A	23.3111	46.5222	0.501075	6.325	12.3625	0.511628	0.0725	0.312222	0.232206
SAR SIEM	IRIS_313-12044	XI-3	17.6125	34.6125	0.508848	5.4	6.94444	0.7776	0.0533333	0.147143	0.36246
KUL REUSEI	IRIS_313-12058	XI-3	22.5333	40.3222	0.558832	4.9625	8.01429	0.619207	0.0825	0.247778	0.33296
LIGEN 2	IRIS_313-12059	GJ-tmp	28.9143	34.9875	0.826418	7.6625	9.65714	0.793454	0.126667	0.145714	0.869281
LIJIAN 942	IRIS_313-12060	GJ-adm	37.9333	38.1	0.995626	7.8625	10.3222	0.761706	0.1775	0.252857	0.701977
YUNLEN 13	IRIS_313-12061	GJ-tmp	29.2	38	0.768421	8.95714	7.81429	1.14625	0.141111	0.152857	0.923157
PULUT MAS	IRIS_313-12069	GJ-trp	27.325	31.5286	0.866674	5.2625	7.82857	0.672217	0.095	0.122857	0.773256
HANG	IRIS_313-12076	GJ-sbtrp	27.2714	38.2125	0.713678	7.38571	13.8143	0.534643	0.1075	0.264286	0.406757
YOI	IRIS_313-12077	GJ-sbtrp	37.5556	50.8375	0.738737	9.525	16.4143	0.580287	0.16875	0.388889	0.433929
CHA LIENG	IRIS_313-12121	XI-3	23.6875	38.9667	0.607891	5.5	9.3	0.591398	0.107143	0.241429	0.443787
INPONG	IRIS_313-12127	XI-3	22.3714	44.0556	0.5078	8.72857	11.7429	0.743309	0.0714286	0.31125	0.229489
PANG	IRIS_313-12226	GJ-sbtrp	24.6571	37.2875	0.661271	8.54286	12.9429	0.660044	0.105714	0.28	0.377551
Som	IRIS_313-12228	GJ-sbtrp	32.2833	38.7125	0.833925	8.17143	12.8857	0.634146	0.155714	0.24	0.64881
PINAHULA	IRIS_313-12244	GJ-trp	26.8222	30.1875	0.888521	5.1375	10.5625	0.486391	0.105714	0.157778	0.67002
A MOUK	IRIS_313-12252	GJ-sbtrp	24.5875	34.3125	0.716576	7.675	10.5571	0.726996	0.0933333	0.20875	0.447106
BAN BONG	IRIS_313-12254	GJ-sbtrp	27.05	37.1571	0.727989	8.95	11.8857	0.753005	0.142857	0.29125	0.490497
Nyae	IRIS_313-12262	GJ-sbtrp	32.1	42.0875	0.762697	7.575	13.7875	0.549411	0.152857	0.2575	0.59362
Kon Sim	IRIS_313-12265	GJ-sbtrp	26.875	35.6875	0.753065	10.3143	14.475	0.712559	0.0771429	0.225556	0.342013
RAMADITRA	IRIS_313-12279	GJ-trp	30.4	39.0667	0.778157	10.8286	12.5	0.866286	0.161429	0.286667	0.563123
PADI MIAT (KECIL)	IRIS_313-12285	GJ-trp	26.7444	31.1	0.85995	5.325	9.4625	0.562748	0.08125	0.11125	0.730337
Lai hin	IRIS_313-12313	GJ-sbtrp	24.5667	38.2125	0.642896	9.11429	16.0375	0.568311	0.108571	0.258889	0.419375
0	IRIS_313-12321	GJ-sbtrp	26.8444	39.2	0.684807	8.8625	13.5	0.656481	0.1225	0.2875	0.426087
VOK	IRIS_313-12322	GJ-sbtrp	25.625	35.3875	0.724126	8.46667	12.6	0.671958	0.08125	0.261111	0.31117
CHAO PEE	IRIS_313-12330	GJ-sbtrp	29.0875	33.7125	0.862811	6.3	11.6	0.543103	0.15125	0.218571	0.691993
Deng nyay	IRIS_313-12332	GJ-sbtrp	24.3	33.7571	0.719848	6.7	11.7286	0.571255	0.122	0.21125	0.577515
DO LEUANG	IRIS_313-12336	GJ-sbtrp	26.5	33.4571	0.792058	7	12.75	0.54902	0.118571	0.153333	0.773292
Dok hien noi	IRIS_313-12337	GJ-sbtrp	25.5	45.7	0.557987	9.15714	14.45	0.633712	0.0733333	0.286667	0.255814
Nyao	IRIS_313-12340	GJ-sbtrp	28.3	37.125	0.76229	7	12.8556	0.544512	0.16	0.251429	0.636364
Nyon	IRIS_313-12341	GJ-sbtrp	25.95	30.4333	0.852683	8.8125	13.1286	0.671246	0.117778	0.172857	0.681359
Hai na	IRIS_313-12342	GJ-sbtrp	24.525	31.45	0.779809	9.325	12.6571	0.736738	0.1525	0.18	0.847222
Lab	IRIS_313-12346	GJ-sbtrp	25.9	38.5143	0.672478	6.76667	11.66	0.580332	0.12875	0.294	0.437925
MAK KHEUA DENG	IRIS_313-12349	GJ-sbtrp	19.0125	34.175	0.556328	7.2125	16	0.450781	0.0714286	0.154444	0.462487
Khao louang	IRIS_313-12351	GJ-sbtrp	25.3875	33.1125	0.766704	7.6875	12.6143	0.609428	0.1275	0.247778	0.514574
Nasaeng	IRIS_313-12355	XI-adm	15.6111	25.2778	0.617582	5.0375	8.775	0.574074	0.0725	0.158889	0.456294
CYPRESS	IRIS_313-15910	GJ-trp	26.9667	29.4375	0.916065	7.1625	9.77143	0.733004	0.128889	0.12375	1.04153

## Sheet: Supplementary Table S2
Supplementary Table S2 - Summary of GWAS results
QTL	Trait	chromosome	Lead SNP	p-value	Allele (the Reference/the Alternative)	NO.of significiant SNPs	Population	Reported related QTLs
qSH_Fe1	SH_Fe	1	rs1_13476459	8.92e-07	A/G	3	XI
qSH_Fe2	SH_Fe	2	rs2_12332801	5.09e-08	A/G	3	whole
qSH_Fe4	SH_Fe	4	rs4_34000687	2.85e-07	A/T	8	whole
qSH_Fe5	SH_Fe	5	rs5_23597337	1.92e-08	C/T	50	GJ
qSH_Fe7	SH_Fe	7	rs7_14545862	9.57e-08	C/T	10	whole	[39]
qSH_Fe9	SH_Fe	9	rs9_16567179	3.14e-07	T/G	7	whole
qSH_Fe10.1	SH_Fe	10	rs10_4279370	1.73e-07	T/A	29	whole
qSH_Fe10.2	SH_Fe	10	rs10_4455816	4.41e-08	A/G	18	whole
qSFW_Fe1	SFW_Fe	1	rs1_23154845	9.63e-08	C/T	2	whole
qSFW_Fe2.1	SFW_Fe	2	rs2_18489660	8.23e-08	T/C	8	whole	[39]
qSFW_Fe2.2	SFW_Fe	2	rs2_22685775	1.65e-09	G/A	1	whole
qSFW_Fe2.3	SFW_Fe	2	rs2_2909867	5.12e-07	A/G	35	XI
qSFW_Fe3.1	SFW_Fe	3	rs3_2499914	7.4e-09	A/T	9	whole	[47]
qSFW_Fe3.2	SFW_Fe	3	rs3_30558701	5.31e-09	T/C	1	whole
qSFW_Fe6.1	SFW_Fe	6	rs6_9648002	2.97e-10	T/C	2	whole
qSFW_Fe6.2	SFW_Fe	6	rs6_31054541	3.7e-09	A/G	7	whole
qSFW_Fe7	SFW_Fe	7	rs7_12731212	2.8e-08	T/C	6	whole
qSFW_Fe9	SFW_Fe	9	rs9_11726846	5.84e-08	T/C	2	whole
qSFW_Fe12	SFW_Fe	12	rs12_24027550	9.35e-08	A/G	13	whole	[35]
qRSFW3	RSFW	3	rs3_25929101	5.67e-08	C/T	4	XI	[47]
qRSFW5	RSFW	5	rs5_23597337	1.7e-07	C/T	8	GJ
qRSH1.1	RSH	1	rs1_35615518	1.85e-07	A/G	3	whole
qRSH1.2	RSH	1	rs1_37838382	3.6e-07	A/G	6	XI	[38]
qRRL5.1	RRL	5	rs5_20470271	1.13e-07	A/T	32	whole
qRRL7	RRL	7	rs7_24502040	2.23e-06	G/A	6	GJ	[35]
qRSFW1.1	RSFW	1	rs1_37204319	2.28e-08	A/G	30	whole
qRSFW1.2	RSFW	1	rs1_37873528	2.8e-08	T/G	7	XI	[39,47]
qRSFW3	RSFW	3	rs3_19306436	1.47e-06	A/G	20	whole
qRSFW12	RSFW	12	rs12_22616855	2.09e-09	G/A	283	XI

## Sheet: Supplementary Table S3
Supplementary Table S3 - List of 12 candidate genes of five important QTLs
QTL	chromosome	MSU locus	NO. of significant SNPs	Description	RNA-seq database	Gene ontology	KEGG Orthology	Reported related Genes
qSH_Fe5	5	LOC_Os05g40160	21	NB-ARC domain containing protein	Fe deficiency stress, cold, drought stress	Response to stress (GO:0006950) ADP binding (GO:0043531)
	5	LOC_Os05g40180	9	Serine/threonine protein kinase	Cd stress, excess Fe	Protein phosphorylation (GO:0006468) Photosystem II stabilization (GO:0042549)		[62]
qSFW_Fe2.3	2	LOC_Os02g05692	6	Drought, heat and salt-induced RING finger protein 1	Cd stress, ABA	Ubiquitin protein ligase activity (GO:0061630) Protein ubiquitination (GO:0016567)		[92]
	2	LOC_Os02g05880	13	Five elements mountain 3; the largest subunit of RNA polymerase V	Cd stress, cold, drought stress	Nucleobase, nucleoside, nucleotide and nucleicacid metabolic process (GO:0006139) Regulation of gene expression, epigenetic (GO:0040029)		[93]
qRRL5.1	5	LOC_Os05g34290	2	Phytochelatin synthase gene	Heat, drought,salt stress	Response to metal ion (GO:0010038) Detoxification of copper ion (GO:0010273) Cellular detoxification of cadmium ion (GO:0098849) Phytochelatin biosynthetic process (GO:0046938)	Glutathione gamma-glutamylcysteinyltransferase (K05941)	[94]
	5	LOC_Os05g34320	11	Beta-hexosaminidase precursor	Iron deficiency, Dark stress, rice Fe	Carbohydrate metabolic process (GO:0005975) Metabolic process (GO:0008152)	Hexosaminidase (K12373)
	5	LOC_Os05g34325	10	Cytochrome P450	Iron deficiency, Al stress, rice Fe	Iron ion binding (GO:0005506) Sterol metabolic process (GO:0016125) Oxidoreductase activity (GO:0016491) Heme binding (GO:0020037)	Sterol 14alpha-demethylase (K05917)	[95]
qRSFW1.1	1	LOC_Os01g61610	8	Flavonol synthase/flavanone 3-hydroxylase	Heat,drought,salt stress	Response to abiotic stimulus (GO:0009628) Metal ion binding (GO:0046872) Oxidoreductase activity (GO:0016491)
	1	LOC_Os01g61640	5	NLI interacting factor-like phosphatase	Cd stress, cold stress	Protein dephosphorylation (GO:0006470) Dephosphorylation (GO:0016311)	Carboxy-terminal domain RNA polymerase II polypeptide A small phosphatase (K15731)
qRSFW12	12	LOC_Os12g36890	29	Cellulose synthase-like D4	Excess Fe, Cu stress	Response to water deprivation (GO:0009414) Plant-type primary cell wall biogenesis (GO:0009833) Cellulose biosynthetic process (GO:0030244) Shoot system development (GO:0048367)	1,4-beta-D-xylan synthase (K00770)	[55]
	12	LOC_Os12g36900	40	Drought-induced 19	Iron toxicity, iron deficiency, ABA, drought stress	Response to stress (GO:0006950) Response to abiotic stimulus (GO:0009628)
	12	LOC_Os12g36940	82	Calmodulin binding protein	Iron toxicity	Regulation of DNA-templated transcription (GO:0006355) Regulation of salicylic acid biosynthetic process (GO:0080142) Calmodulin binding (GO:0005516)

## Sheet: Supplementary Table S4
Supplementary Table S4 - Some QTLs for Fe toxicity tolerance identified previously
Parents	Populations	Concentration	Traits	chromosome	The numbers of QTL/Locus	Reference
Azucena/IR64	DH population	250 mg L-1	Leaf bronzing index	1,8	5	[37]
	BC1F1 population		Relative decease in root dry weight
Azucena/IR64	DH population	250 mg L-1	Leaf bronzing index	1,2,7	11	[24]
			Total iron concentration in shoot tissue
			Ascorbate peroxidase
			Dehydroascorbate reductase
			Glutathione reductase
			Concentrations of ascorbate
			Concentrations of dehydroascorbate
Azucena/IR64	DH popoulation	250mg L-1	Alcohol Dehydrogenase activity	11	3	[26]
NIP/Kasalath	96BILs	250 mg L-1	Leaf bronzing index	1,3	8	[28]
			Shoot dry weight
			Root dry weight
			Tiller number
Asominori/IR64	CSSLs	250 mg L-1	Leaf bronzing index	3,6,7,9,11,12	14	[37]
			Shoot dry weight
			Plant height
			Maximum root length
			Root dry weight
Longza8503/IR64	F2:3	250 mg L-1	Leaf bronzing index	1,2,3,4,5,6,8,9,11,12	20	[30]
			Plant height
			Maximum root length
ZS97B/MY46	RIL	1.79, 7.16, 14.32 mM	Mesocotyl Length	1,2,3,4,5,6,7,8,9,11,12	27	[41]
Gimbozu/Kasalath	F3 and F8 lines	600 mg L-1	Fe、K、P and Mg content in shoot	1,2,4,6,7,9,10	60	[38]
			Dry weight of shoot
Gimbozu/Kasalath	F3 lines	10.7mM	Leaf bronzing index	1,2,7,8,12	7	[32]
			Relative dry weight of shoot
			Fe concentration in shoot under Fe2+ stress
			Glutethion reductase activity
			Dehydroascorbate concentration
			The ratio of ascorbate concentration to DHA
Azucena/IR64	164 RILs	250 mg L-1	Leaf bronzing index	1,2,3,4,7,8,10,11,12	44	[31]
			Shoot water content
			Shoot dry weight
			Shoot iron concentration
			Stomatal resistance
			Chlorophyll content index
			Total plot biomass
			Mean panicle dry weight
			Number of spikelets per panicle
			Fertility rate
			Growth cycle length
			100-grain weight
Kasalath/Koshihikari	CSSLs	0.5, 2.5, 5 mM	Shoot iron concentration	3	1	[34]
			Shoot dry weight
			Root dry weight
Lemont/Teqing	ILs	280mg L-1	Shoot height	1,2,3,4,5,6,7,8,9,11,12	22	[35]
			Shoot dry weight
			Root dry weight
IR29/Pokkali	F8 lines	1000 mg L-1	Leaf bronzing index	1,2,4,7,12	7	[36]
Minghui63/02428	two ILs	300mg L-1	Shoot dry weight	1,2,3,9,11	9	[38]
			Root dry weight
			Total dry weight
			Relative shoot dry weight
			Relative root dry weight
			Relative total dry weight
329 accessions		1000 ppm	LBS3 and LBS5	1,2,5	18	[45]
222 indica rice accessions		300mg L-1	Shoot height	1,2,3,5,6,8,9,11,12	29	[47]
			Root length
			Shoot fresh weight
			Shoot dry weight
			Root dry weight
			Shoot water content
			SFe
Indica Magic population		300mg L-1	Metal tolerance scores	1,2,3,4,5,6,7,8,9,11,12	21	[39]
			Shoot length
			Root length
			Shoot dry weight
			Root dry weight
			Relative shoot length
			Relative root length
			Relative shoot dry weight
			Relative root dry weight
175 Indica accessions		1500 mg L-1	Leaf bronzing score	8.9	6	[48]
			Plant height
			Root length
			Shoot dry weight
			Root dry weight
			Square-root leaf bronzing score
			Relative reduction percentage between stress and non-stress conditions
			SPAD value
			Flowering
			Tiller
			Dry biomass
			Harvest index
			Panicle number
			Panicle weight
			Grain yield
			Spikelet sterility
			Square-root leaf bronzing score at 60 d after transplanting
352 rice accessions		225-250 ppm	50% flowering	1,2,3,4,5,6,7,8,10,11,12	24	[50]
			Plant height
			Panicle length
			Panicle length
			1000-grain weight
			Grain yield
			Leaf bronzing index
			Numbers of tillers/hill
			Grain Fe content
270 indica Thai rice population		1000 mg L-1	Leaf bronzing score	1,2,5,11	16	[49]
			Chlorophyll conten
			Shoot height
			Root length
			Shoot biomass
			Root dry weight
239 rice accessions		100 mM	Leaf bronzing score	1,2,3,4,5,6,7,9,10,11	29	[51]
			Shoot dry weight
			Shoot height
			Shoot fresh weight
			Maximum quantum yield of Photosystem II photochemistry
			Root fresh weight
			Root dry weight

## Sheet: Supplementary Table S5
Supplementary Table S5 - Summary of haplotypes of carrying candidate genes in two Fe-toxicity-tolerant accessions
Fe-toxicity-tolerant accessions	Candidate genes																			Traits
	LOC_Os05g40160								LOC_Os05g40180								LOC_Os12g36890	LOC_Os12g36900	LOC_Os12g36940	Shoot height under Fe toxicity					Root length under Fe toxicity					Shoot fresh weight under Fe toxicity					Relative of shoot height					Relative of root length					Relative shoot fresh weight
Tun Sart	-								-								-	+	-	24.64	25.07	26.25	19.02	25.29	6.9	7.06	7.2	6.02	7.07	0.11	0.11	0.12	0.06	0.11	0.68	0.69	0.71	0.52	0.69	0.67	0.7	0.7	0.63	0.7	0.49	0.53	0.54	0.3	0.52
																				19.15	18.92	20.47		20.12	5.98	6.08	6.31		6.2	0.06	0.07	0.07		0.07	0.52	0.53	0.52		0.54	0.62	0.63	0.61		0.62	0.26	0.3	0.26		0.29
SHINCHIKU-IKU 97	-								+								-	-	-
																				18.31	17.66	17.22	17.63	19.8	5.95	5.95	6.3	6	5.53	0.06	0.06	0.06	0.06	0.06	0.55	0.55	0.56	0.55	0.5	0.66	0.66	0.7	0.66	0.59	0.35	0.36	0.39	0.34	0.25
																						19.4					5.56					0.06					0.5					0.61					0.27
"+" : Carrying dominant haplotype of candidate genes in the tolerant accessions; "-": Not carrying dominant haplotype of candidate genes in tolerant accessions; "Black bold": The dominant haplotype of candidate genes.
